# Supplementary material for: Exploring knowledge, perceptions, and practices of antimicrobials, and their resistance among medicine dispensers and community members in Kavrepalanchok District of Nepal
Source: PLoS One. 2024 Jan 19;19(1):e0297282. doi: 10.1371/journal.pone.0297282 (PMC10798439; doi:10.1371/journal.pone.0297282)
Supplement: S1 Data — (XLSX) [file pone.0297282.s001.xlsx]

## Sheet: Codebook
THEMES	Category	Code	Definitions
Access to Health care	first point of contact	FCHV	Any reference to female community health volunteers as the first point of contact for healthcare.
		HP	any reference to health post as the first point of contact for healthcare.
		PHC	any reference to primary health care center as the first point of contact for healthcare.
		Pharmacy	any reference to pharmacy as the first point of contact for healthcare.
		Traditional healers	any reference to traditional healers (like dhami, jhakri or others) as the first point of contact for healthcare.
		Hospital	Any reference to hospital (public/private) as the first point of contact for healthcare.
	remedies for sickness	home remedies	any reference to the use of home remedies like drinking hot water, turmeric tea or so on as the remedies for sickness
		traditional healing	any reference to the use of traditional healing like going to traditional healers or other community healers the remedies for sickness
		allopathic care	any reference to the reach of allopathic care from hospital, clinic or other healthcare centers as the remedies for sickness
		ayurvedic care	any reference to the reach of ayurvedic care from ayurvedic hospital, other centers as the remedies for sickness
		self-medication	any reference to the use of medicines on their own without prescription from medical doctors as the remedies for sickness.
	conditions seeking allopathic care	communicable diseases	any reference to the disease that transmit from one person to another through some medium.
		non-communicable diseases	any reference to the disease that do not transmit from one person to another through some medium.
Knowledge regarding Antibiotics	About antibiotics	bactericidal	any reference to mediicne used to supress or kill bacteria
		medicines to treat infection	any reference to mediicne used to traet the infections
		medicines with fixed dose	any reference to mediicne that is taken for a certain fixed interval of time as 5 days, 7 days or so on.
	Objective of antibiotics use	healing	any reference to the use of antibiotics for the purpose of healing from infection or illness.
		fast recocery	any reference to the use of antibiotics for the purpose of fast recovery from sickness.
	Benefits and harms of antibiotics	fast recovery	any reference to the benefit and use of antibiotics for the purpose of fast recovery from sickness.
		weakening of immune system	any reference to the weakening immune system as the harm of using antibiotics.
		long term impact on body	any reference to the long term impact on the body as the harms of using antibiotics.
Availability of antibiotics	location for antibiotics	Pharmacy	any reference to pharmacy or drug shop as location for getting antibiotics.
		Friends/relatives	any reference to friends and/or relatives as location for getting antibiotics.
		at home(remainings)	any reference to the leftover or in-stock antibiotics at home as location for getting antibiotics.
	Prescription	with prescription	any reference to getting antibiotics with prescription from a medical doctor.
		without prescription	any reference to getting antibiotics without prescription from a medical doctor.
Perceptions towards antibiotics	Decision for using antibiotics	advice of physician	any reference to the advice from a medical doctor or physician for deciding the use of antibiotics.
		prescription of doctor	any reference to the prescription from a medical doctor or physician for deciding the use of antibiotics.
		internet	any reference to the internet as source for deciding the use of antibiotics.
		friends/relatives	any reference to friends and/or relatives as source for deciding the use of antibiotics.
	effectiveness of antibiotics	effective	any reference to the perceptions regarding antibiotics as effective drugs.
		not effective	any reference to the perceptions regarding antibiotics as not so effective drugs.
		not sustainable	any reference to the perceptions regarding antibiotics not as a sustainable solution.
	Experiences regarding antibiotic use	issues	any reference to the issues experiences with use of antibiotics
		reactions	any reference to the reactions experiences with use of antibiotics
		positive results	any reference to the positive reactions/results experiences with use of antibiotics
	Expectations from healthworkers	to get well	any referece to expecting to get well after visiting the healthworkers.
		description regarding dose and duration	any referece to expecting the healthcare workers to describe the dosage and duration of the medications after visiting them.
		description of medicine	any referece to expecting the healthcare workers to describe about the medication after visiting them.
		follow-up time	any referece to expecting the healthcare workers to inform about the follow-ups after visiting them.
	perception towards healthworker on not getting antibiotic	positive perceptions	any reference to having positive perceptions and trusting healthworkers whether they prescribe antibiotics or not.
		negative perceptions	any reference to having negative perceptions and trusting healthworkers when they do not prescribe antibiotics.
		go to another doctor	any reference to visiting other doctor or medical person when one does not prescribe antibiotics.
Practices related to Antibiotics use	Self-medication	diseases for self-medication	any reference to the name of diseases where self-medication is done.
		frequency of self-medication	any reference to the frequency of self-medication like in every 3 months or so.
		availability of antibiotics for self-medication	any reference to the accessibility of antibiotics for self-medication.
		informations before self-medication	any reference to having or seeking information before self-mediacting.
	source of Information for self-medication	self	any reference to getting antibiotics by themselves for self-medication.
		family	any reference to getting antibiotics from family for self-medication.
		health worker	any reference to getting antibiotics from health workers for self-medication.
		old prescription	any reference to getting antibiotics from previous prescription experiences for self-medication.
		media	any reference to getting information about antibiotics through media for self-medication.
		others	any reference to other sources than the above for getting antibiotics for self-medication.
	Negative results of antibiotics use	impact on health	any reference to the impact on health as the negative result/consequence of antibiotics.
		antibiotic resistance	any reference to antibiotic resistance as the negative result/consequence of antibiotics.
		increased expenditure	any reference to increased expenditure on health as the negative result/consequence of antibiotics.
	Balancing positive and negative impacts of antibiotics
	Negative experiences related to antibiotics	Yes	any reference to having negative experience after consuming antibiotics.
		No	any reference to not having any negative experience after consuming antibiotics.
Information on Antibiotic Resistance	About ABR	Causes of ABR	Any reference to the mention of the causes of ABR to understand about the term.
		Consequences of ABR	any reference to the mention of the consequences of ABR to understand about the term.
		Experiences of ABR	Any reference to the mention of the experiences of ABR to understand about the term.
		Don't know	Any reference to mentioning not having any/much information about ABR.
	Responsible for ABR	Consumers	Any reference to the mention of consumers as responsible for antibiotic resistance.
		Dispensers	Any reference to the mention of medicine dispenserss as responsible for antibiotic resistance.
		Doctors	Any reference to the mention of doctors as responsible for antibiotic resistance.
		Government	Any reference to the mention of government as responsible for antibiotic resistance.
	Ways to solve ABR	increasing health workforce	any reference to increasing the number of health workers as solution to AMR.
		counselling to patients	any reference to counselling to patients as solution to AMR.
	Improving understanding of rational use of antibiotics in society	Awareness programs	any reference to the awareness programs at community level for improving the understanding of the rational use of antibiotics at all levels.
		Trainings	any reference to the training programs to the health workers for improving the understanding of the rational use of antibiotics at all levels.
		Counselling	any reference to the counselling of patients for improving the understanding of the rational use of antibiotics at all levels.

## Sheet: Theme 1
THEMES	Category	Code	FGD1	FGD2	FGD3
Access to Health care	first point of contact	FCHV
		HP		P4: tei ho. rog anusar ko jata payek parxa tetai swastha chauki haru prathamik swastha kendra haru ani medical haru
		PHC		P4: tei ho. rog anusar ko jata payek parxa tetai swastha chauki haru prathamik swastha kendra haru ani medical haru
		Pharmacy		P4: tei ho. rog anusar ko jata payek parxa tetai swastha chauki haru prathamik swastha kendra haru ani medical haru	P9: medical ma pani pharmacy ma basirahane manxe sanga chai hami consult gardainau hai feri tya pani doctor ko euta timing hunxa tei timing ma hami janxau k ani doctor sanga kura garisake paxi lab test garne kura pani gardinu hunxa tei bata doctor le vandinu hunxa lab test pani xa ni ta vanera tyo vayepaxi garne ho tespaxadi vayena vane further ko lagi ta hospital jane P2: aba ahile chai sapai me…
		Traditional healers
		Hospital	P3: hami lai ta aba dherai sulav xa ni ek hisab le dhulikhel hospital ko hisab le P10: najikai dhulikhel hospital xa tei vayera sajilo xa hami lai		P9: tespaxadi vayena vane further ko lagi ta hospital jane
		outreach centre		P5: pahila ta prathamik swastha nai hamlai ta hamro ta hya najik parxa P2: hami lai ta yei payek parxa swastha sanstha tadha xa ni ta P5: yehi aauxau
		depends on type of disease			P2: tei aba operation garnu paryo vane dhulikhel hospital banepa hospital haina P2: aba akha xa vane Reiyukai ma gayo, aba kaha kaha jani aba rog k k xa kata jada thik hunxa tesari jani ho
	Accessibility	Easy access	P3: hami lai ta aba dherai sulav xa ni ek hisab le dhulikhel hospital ko hisab le	P4:huna ta yesma yo thau ma thikai xa vana paryo aba navayekai ta vana vayena aba hami sanga HA haru swastha chauki haru xa yehi prathamik swastha Kendra haru xa kei vayo vane phc haru hunxa samudayek Aspatal panchakhal ma xa sarkar kai samrachana tyo pani ali kati 10/12 km hide paxi aspatal nai xa hamro yeslai pahunch nai mana parxa jastoo lagxa malai	P2:xa sajilai xa, medical xa health post xa P6: private clinic haru xa P3: clinic haru xa P1: vairab pani xa P4: hospital pani xa
		difficult
	remedies for sickness	home remedies	P10: gharma hunxa gharma vayena vane chai hami hospital janxau	P4: birami huda first of all hami afnai ghar ma janeko aausadhi haru jadi buti ausadhi tei khane taral padhartha khane ani testai ani tespaxi matra hospital haru jane P2: first of all kasto khalko birami ho tesma ni var parxa haina aba jhadapakhala rughakhoki hune haru vayo vane aba jiwan jal pani haru pani ko matra chai ali dherai pani haru dherai jholilo kura haru dine haina sarsafai ma chai te…	: pahile gharelu upachar garxam haina jati janeko xau tyo anusar; P6:tei ho aba afu lai tha vaye anusar ali aba cetalmol cetamol herinxa aba ali ali yo rugha khoki haru lagyo vane tato pani besar pani khada vayena vane cetamol euta khauna ta vane hunxa haina aba maile chai cetamol bahek aru khana chai medical ma nosodhikina prayog garne garya xaina. Cetamol chai 6/6 ghanta ma khani 6 ra 8 ghanta …
		traditional healing
		allopathic care	P3:hospital lera janxau hami		ani vayena vane clinic medical ani hospital jane; P6: kahile gharelu upachar le nahune aawasthama chai gaienxa
		ayurvedic care
		self-medication
	Conditions requiring allopathic care	Communicable diseases	P1: communicable disease ma praye chai jasto hospital mai gaenxa non communicable non communicable disease haru lai chai ghar mai upachar garinxxa
		Non-communicable diseases	P3: pressure haru high vayo sugar high vayo

## Sheet: Theme 2
THEMES	Category	Code	FGD1	FGD2	FGD3
Knowledge regarding Antibiotics	About antibiotics	bactericidal
		medicines to treat infection	P10: antibiotic haru aba infection haru vayo vane chai use garne tesari chai bujhya xa P3: antibiotic vannale bacterial infection haru vayo vane specially khane ho tara sakvar nakhada ramro doctor ko sujhab bata khada ramro sallaha sujhab haru checkup garera check up gare paxi	P6:birami lai afu lai aayekko aba teti khera ko tanab vanam na aba afnoo sarirma chai kunai khalko dukhai hoss haina aba joro ekdum bepatta sanga aaidiyo vane yo kasari ghatoss vane hisab le chai manxe le xito vanda xito chai tesko nibaran hune k ta vnada antibiotics haina tei aausadhi le ho tesari heriraxa antibiotic lai haina tesle effect garxa vane kura lai herya xaina afu ma ako rog kasari ni…	P7: tyo pani ho khatira haru pani ali thulo vayo vane haina ghau dherai lagya xa vane pani antibiotic dine P9: ghau pakyo vane P6: tei ho infection haru badhai janxa antibiotic liyena vane kura hunxa bachha haru ko swashpraswash ko pneumonia ko yeta uta vane hunxa antibiotic chalidihalna parxa belai ma vanera dinaxa aba tei nai ho ekchoti antibiotic diyepaxi teslai ramro sanga prayog garna sakena…
		medicines with fixed dose			P6: antibiotic xa ki xaina aausadhi lida sodhne ho aba yo antibiotic vanepaxi yeslai chai purai matra ma khuwaunu parxa vane ho P7: khane din pani farak hunxa ni ki 5 din ki 7 din
		name of medicines		P4:amoxicillin P3: Ciprofloxacin, haina paxadi cin aaune P2: citizet vane bacha haru laii thulo haru lai ni hunxa hola tara bisesh garera bacha haru lai nai badhi u garya xa	P6:azythroo vane chai P9: amoxicilin pani bacha haru ko lagi P1: azthromycin , amoxicillin, P9: hami haru lai pani tounsil lagyo vane tei ta dinxa ni haina
		strong medicine			P2: antibiotic vanya ta sano rog lai ta garidaina ali thulai rog lai ho jasati ahile corona vayo haina corona huda kheri tapai ko sano, sano power ko aausadhi khayera tyo corona pani kam gardo rainaxa jaba merai sir lai vayo k 5 din samma chai sadharan nai upachar vayo dhulikhel ma ani 5 din bata antibiotic nai badhi chalyo k uh alai ekdam kada kada sanga tyo antibiotic pani vanumm na din ko 5/6 …
		Expensive medicines			P2: ani ali mahanngo pani hunxa ni feri antibiotic P2: mahango pani hunxa antibiotic , jastai aba ekchaki cetamol ek patako 10 rupaiya le paienxa vane antibiotic kati mahango xa ek capsule kai….100, 150 parxa P9:parxa mahago pani xa
	Objective of antibiotics use	healing of diseases	P1: ah rog haru ko nidan garna ko lagi ta ho ni haina mero bichar ma chai P3: jastai flue haru haina yo cold haru common cold aba ali long term niko navaye paxi matrai use garne ali garo vayo vane	samasya pani tei ho aba kasailai sarirma ali kati dukhai vayo vandekhi k le chai ali kati dukhai kam garxa vanda tei antibiotic
		fast recovery	P3: thulo ko case ma testo xaina sidhai antibiotic dinxa ahile hamro jasto chai haina hamro vanum na mature manxe lai bachha lai chai hatpati chalaudaina kina vane use to pani vaisakya hudaina haina chalaune ki nachalaune vane doubt hunxa hami ta khaisakya hunxa ani suru mai antibiotic chalaienxa k ahile chai testo xa ahile ta sodhaina jasari hunxa how to relief haina
	Benefits and harms of antibiotics	fast recovery	P10:garxa P3: within 2/3 din maximum vayo vane 10/12 din 15 din 12 dekhi 15 din ko time linxa dherai garo vayo vane P3: xito relief hune		P9: ramro pakshya chadai niko hunxa hami lai chado niko huna parxa ni ta hamro apekshya hune k chadai niko hoss vanera
		weakening of immune system		P2:kamjor garauxa ni aba samanya aausadhi le chai kam nagarepaxi balla antibiotic sewan garne jasto lagxa malai chai haina tesle aba vayena vandekhi tyo use garne ho haina tesle chai sarir haru kamjor garauxa tei ho	p9: aba tesko naramro pakxshya vaneko chai kamjor ekdam weakness chai garauxa antibiotic khaye paxi p6: jasto 3 mahina ko bichma antibiotic khako 3 mahina vaye paxi tesko sarir le antibiotic khojxa ki jasto feeling garya xu k maile kei na kei hunxa k eutai rog nahoss tara antibiotic chai chahine ho ki vane bujhya xu
		long term impact on body			P6: aba long time prayog garda kheri chai tesle xemata hamro jun pratirakhsya pranali vanum na antibody chai rhass aako mahasus chai garya xu teti matra xa tyo bahek xaina
		side-effects		P4:side effect haru pani garaudo raixa doctor le dinu hunxa yesto antibiotic haru chalai sakepaxi gastric ko ausadhi haru dinu hunxa tesle chai gastri badhauxa gastri chai kam garna lai aausadhi chalauna paryo tyo hisab le kharcha pani vayo rog euta xa aba ek thari chalayo vane arko thari pani chalaunu paryo thorai harm nagarna aausadhi chalauna paryo	side effect vayera chai pathar hune testo sambawana dherai hunxa. Euta rog lai niko parxa arko chai side effect garxa vanera chai asti ek jana le vanu vathyo P6:pratirakhsya pranali vanum na tyo chai kami vako mhasus saarir ma afai jun antibody pradan hunu paarne aausadhi dherai khaye paxi chai antibody kam vako mahasus chai P2: ani malai euta k biswash lagyo vane antibiotic yedi aausadhi khane h…
	source of information for antibiotics	media	P1: ahile ta yesto xa bivina media haru xan P3: news padhera P1: media haru xan padhera study garera sapai kura tha vaihalxa ni P3: patra patrika media haru xa ni magazine haru
		health workers	P4: media haru bata xaswastha karmi haru vayo	P2: tyo ta dida kherinai vanu hunxa koi koi lai chai aba allergy haru huna sake testo hunxa vanera chai dida kheri nai vanu hunxa	p9: tyo ta media hunxa bekti sanga kura garda kheri pani hunxa swastha karmi haru bata pani tha hunxa P2:hamile chai aba swastha karmi batai ho sikya
		own experiences			P6: mero chai anuvav batai ho P9: yo feel garne kura tespaxadi weakness ko kura afai le vogera jasto agi bihana vanejasto mrigaula lai asar garxa vanne,

## Sheet: Theme 3
THEMES	Category	Code	FGD1	FGD2	FGD3
Availability of antibiotics	location for antibiotics	Pharmacy	P3: hamile aba normal vaye medicine mai sarsallaha garne medical ma doctor ko prescribe gareko ma chai hami use garne P10: medical ma ani hospital ma	P4: tya ta yesto jachauna jane uhi jachaune uhi bata leune ni ui haru ko medical bata P1: afu khusii khadaina P4: medical wala haru hun uni haru jachauxxan aausadhi dinxxan P2: hami yeha bata dhulikhell janxau dhulikel jada tya aausadhiko ta name matrai lekhera ta hami lai pathaidinu hunxa haina	P2: medical nai ho, medical ani hospital P6: swastha chauki ma teti dherai antibiotic rakhdaina, main private clinic ra hospital ma
		Friends/relatives
		at home(remainings)			P9:antibiotic ta pura khau vanya hunxa purai khaienxa ek number ma P2: kahile khada khada rog biso hunxa ni ta aru aausadhi chai haina antibiotic ta kati matra garai hunxa khan alai tei pani khaienxa haina biso hunxa vanera aru ausadhhi chai khada khadai biso hunxa kahile kahi alxi lagera nakhako pani hunxa k tyo chai faldinxa
		hospital	P10: medical ma ani hospital ma		P2: medical nai ho, medical ani hospital P6: swastha chauki ma teti dherai antibiotic rakhdaina, main private clinic ra hospital ma
		health post		P4:ainai thau haru jasto swastha sanstha haru vayo P2: hamro yeha ni xa swastha chauki ma ni xa P4: swastha chaukima pani ajavoli ta paying ko pani facility xa aja voli jun 32, 72 ho ki kati ho sarkar le aausadhi tyo vanda bahek ka chai tapai ko aausadhi haru pani paying ko rakhnu hunxachai ani tya antibiotic chai non paying ma xaina vane paying bata dinu hunxa P2: anta vanda ali sulav pani xa 10…
		not at groceries		P3: testo xaina kirana pasal haru ma aru aausadhi haru chai pauxa yo antibiotic paidaina P4: first aid haru ko aru paidaina
	Prescription	with prescription		P5: tyo khasai xaina aba, tya ko doctor le deko time ma jati 4din 7din 9 din vanera deko hunxa tyo Awadhi ma khaisakeko hunxa tya vanda paxadi use hudaina tyo	P9: medical ma pani pharmacy ma basirahane manxe sanga chai hami consult gardainau hai feri tya pani doctor ko euta timing hunxa tei timing ma hami janxau k ani doctor sanga kura garisake paxi lab test garne kura pani gardinu hunxa tei bata doctor le vandinu hunxa lab test pani xa ni ta vanera tyo vayepaxi garne ho tespaxadi vayena vane further ko lagi ta hospital jane P9:antibiotic vaneko hamila…
		without prescription	P10: herdaina nalikina sidhai jane P3: prescription herdaina khayera niko vayoo vane paxi la khanu vane hunxa oral nai hunxa k maukhik nai hunxa k.
		depends on patient's request			P9: tyo vanda pani doctor charge add garne garda ni hunxa ni jasto yesto vaxa aausdhi dinus vanera pharmacy mai gayera vannyo vane tyo ta prescription bina vayo ni haina jasto hamile chai hamro blood group vanxau lekhera yo dinu vanya hunxa tei anusar ko chalaune ho manxe anusar ko hunxa P6: bujhai anusar ko treatment hudo raixa P9: manxe le kasari gayera vanya hunxa medical ma ta manxe le vanya …

## Sheet: Theme 4
THEMES	Category	Code	FGD1	FGD2	FGD3
Perceptions towards antibiotics	Decision for using antibiotics	advice of physician
		prescription of doctor	P10: aba pahila pahile chai yetikai khaienxa haina yo aausadhi khada asti niko vathyo vanera ahile chai aba ali manxe haru antibiotic khana paryo vane dekhi chai lab test haru garera prescription anusar khane chalan chai badheko xa ahile chai	P5: tyo khasai xaina aba, tya ko doctor le deko time ma jati 4din 7din 9 din vanera deko hunxa tyo Awadhi ma khaisakeko hunxa tya vanda paxadi use hudaina tyo P4:agina vai le vanya jasto adharvut star ko aausadhi khada rog niko navayepaxi chai ani antibiotic ko awasyekta paryo vanera mahasus garxau
		internet
		friends/relatives
	effectiveness of antibiotics	effective	P10:aba diagnosis vaye paxi ta pravavkari vaihalxani diagnosis navaikana khayo vane ta nikai hudaina	P4:aba teslai ta pravavkari manu paryo ni aba doctor le deko hunxa niko hunxa	P2: khayesi xito biso hunxa haina tyo pravavkari vayo tyo agina vanya jastai chakkar lagne , ali kati kamjori feel huni haina tyo huda keri chai oho yo antibiotic le malai galyo malia chai haat khuta lulo hune
		not effective
		not sustainable			P9: hamro trend nai vaisakyo ahile ali kati garo vaye paxi antibiotic nachalai thik hudaina vane manasikta tei trend vaisakyo tei vaye paxadi teslai positive hunxa tesma aaune nakaratmak pakshya ta xutai xadai xa P6: long time use vaye paxi antibiotic le pani prayog garna chai ali kam pravav chai dekhya xa P9: same same P6: um doctor le ekchoti pani vanu vathyo yo antibiotic long time prayog vaye…
		decreased effectiveness with time	P3: pahila ko chai ali effective thyo vane ahile ali kati chai huna kam vaxa P10: tyo aausadhi ko matra badheko vanxa ki k vanxa auusadhi le chai hami lai effect nagarne P3: aausadhi le chai hami lai naxune khalko batawaran baneko hunxa haina sarir ma
	Experiences regarding antibiotic use	issues		P2:vogna ta pareko xaina aba dekhna ta dekhihalinxa ni sabai lai eutai u le aaba hunna ni ta sapai lai eutai suit huna ni ta koi lai tesle kei pani nahune hunxa koi lai ali kati dekhine hunxa samasya haru P4: tei ho tyo ek aausadhi khayera niko navayera feri arko thauma jane hunxa hamrai xora xori lagya xam kunai 5 din 7 din ko course chalauda pani rog niko navaye paxi arko swastha sanstha ma lan…
		reactions		P2: yesto aausadhi haru sewan garda koi lai yesto jiu haru chilchilaune dabaur haru aaune testo dekhya xa
		positive results
	Expectations from healthworkers/dispensers	to get well
		description regarding dose and duration	P1: aba antibiotic dinu vayo vane swastha karmi kunai antibiotic dinu vayo haina tesko use sambandhi ta hami lai tha paunu paryo kati dose khane kun tesle kun rog chai nidan garxa haina tespaxi aba tesko use kasari garne haina teti kura ta hami lai jankari hunu paryo samanya ta testo lagxa hai malai chai samanya rop ma haina	P4:hami aba tyo asar sasar pani khoji rakhdainau rog haru niko parna paye hunxa khane chai kasari vanera sodhinxa P1: kati time khane kati khane teti ho
		description of medicine/side effects	P1: aba antibiotic dinu vayo vane swastha karmi kunai antibiotic dinu vayo haina tesko use sambandhi ta hami lai tha paunu paryo kati dose khane kun tesle kun rog chai nidan garxa haina tespaxi aba tesko use kasari garne haina teti kura ta hami lai jankari hunu paryo samanya ta testo lagxa hai malai chai samanya rop ma haina		P6: raye dinu vaye huunthyo aba yo nakhaii hudaiina khayena vane biso hudaina hai vane ali kati dine manxe le ni warning diyo vane biso vayo jasto vayera adhi mai falne hunxa haina testo chai ali kati ramro sanga vandiye hunthyo ali kata dherai aaausadhi huda kheri time jastoo katii le chai vanu hunxa vanda sangai khane belka 7 baje khane vayesii 4 thari ausadhi xa vane khako khaii khas vane ho v…
		follw-up time			P2: dherai jaso janxau P3: janu parxa P6: biso vayo vane najane biso vayena vane jane chai gariya xa hai biso vayo vane aba jasto dhulikhel ma aba dinai maya marera janu parxa thik vaihalyo vane najani nai garya xa
		depends on the experience of healthworker	P1: yesto hunxa ni aba haina tapai ko euta doctor herera pani hunxa kasto doctor xa varkhar intern gareko doctor hunxa ki specialist doctor hunxa ki tyo ta doctor herera pani hunxa aba specialist doctor kaha jada kheri usle 50% pschyologically treatment nai gari sakya hunxa haina 50 % usle psychologically treatment garisake paxi matra usle medicine ko kura garxa malai chai testo lagxa hai
	perception towards healthworker on not getting antibiotic	positive perceptions	P6: normal aausadhi le xudai naxune antibiotic dinu na vanda pakhnu na pakhnu vanera vanu hunxa k babu birami huda kheri mail eta antibiotic le ek din mai thik hunxa yo cetamol khayera vayena k antibiotic dinu vanda dinu vayena k tyo bela ma chai afai le kinera khuwaidiu ki jasto lagya thyo tara paxi feri dinu vayo dui din paxi pani niko vayena ani antibiotic lyapaxi niko vayo k feri testo pani h…	P2:tyo ta doctor lai po tha hunxa ta hami lai aba chain era nachaine aba hamilai tyo sambandhi ta sapai kura ko ta gyan nai hudaina ni	P2: ekdam biswash hunxa P6: doctor nai ho ni P2: ekdam biswash hunxa kina vane doctor ko biswash nagarne ho vane ta garo xa ni bachna lai haina hami lai k tha hunxa ra hami lai ta kei tha xaina uha haru kai biswash ho k P8: sapai vanda thulo nai biswash ho ni euta cetamol diyera rog niko hunxa hai vanera bacha lai diyo vane maile aausadhi khaye aba ta malai niko hunxa dharana hunxa ni ta P2: aba …
		negative perceptions
		go to another doctor		P4: aba ek haptama niko vayena vane paxi tya ko methodology milena ki athawa k vayo hola vane hunxa hamro biswash kam hunxa ani arko alternative khojaxau k antibiotic chalaiyesi euta course pura vayesi tyo rog niko hunu parxa vane hamro dharana ho	P2: arko ferni tya vayena feri arko lai dekhauni aba arko jhan bisasagya ho ki vane kura hunxa ni ta hami lai fallano yesto rog lagyo hami lai yeslai dekhako biso vayena aba ko lai dekhya thhik hola vanera gau ma hami pani yeso manxe haru sathi haru sanga chalfal hunxa yeah mail eta yesto lai dekha the yo huda ta yeslai dekhathe janu na tya vane hunxa k tyo bata ni janxau P6: hospital nai change …
		differs between medical and health centre		P4: medical ma ra yo swastha sanstha ma farak hudo raixa ki ta yesto swastha sanstha haru na hatapata antibiotic haru nachalaune adharvut star ko aausadhi haru chalaune ani yo medical wala haru ma chai tyo antibiotic vane mahango hudo raixa mahango vaye paxi jati becha payo teti nafa pani huni hisab le medical haru le first mai antibiotic chalaidine
				P4 : yo hami kaha conflict pani vairakhe xa swastha sanstha ra bahira ko medical haru bichma ani yo sandarva chai tapai ko bikdaina hola kasto vayo vane aausadhi ko mulya hami jada sodhyo bahira lekhdiyeko hunxa tyo lekhdiyeko huda kheri tapai ko yo aausadhi jasto kura manxe ko jiwan bachaune kura tyo pharmaceutical haru le testai 25/30% nafa dine raixa aba testo nagarnu parthyo tya puraidinxa ha…
	Behaviour of medicine dispensers	good counselling	P10: dinu hunxa P2: navani ta chalaudai chalaudaina ni P3: tokeko din vanda badhi nakhau vane pani xa ni P7: yeti yeti samaye ma yesto yesto gari khanus vanera P3: 15 din kahnu tya bata uta nakhanu xodinus vaye pani nakhanus vane sallaha diinu hunxa uha haru le P2:period ta dihalnu hunxa ni uha haru le dose ko period ta	P4: haina vane aaunus thapnus vane hunxa aba kasaile ta thapnus vanera clause nai rakhdaina jaba aaunu vayo ni 7 tai din ko pathaidinu hunxaP2: yesto ho tyo dose pugena vane chai feri dohorine samasya hunxa tyo khanu vanera chai vanu hunxa hai P5: dose chai purayaunus vanu hunxa	P8: counseiling ramro sanga vayo vane afu lai santusti hunxa haina aba yo yesto asar parxa yo aausadhi le yesto hunxa yo khanu parne vanu vayo vane hami lai aausadhi le yesto hudo raixa vane hami lai charlanga vayo vane hami lai aausadhii khada arko khane kura khana sajilo hunxa haina aru chai aba kun khana hune kun nahune aausadhi khako xa yo pani khana nahune tyo pani khana nahune garda gardai …
		always in hurry		P1: uha haru lai ta chado aausadhi lekhne pathaune arko grahak leune vane hunxa ni ta	P6: lagxa ni apuro ta lagxa ni P2: uha le vyanu nai hunxa P6: dherai xa vane khanen kura vandai vanu huna P2: ahile ta tapai ko aausadhi dida kheri doctor le lekhdinu vayo ni ta malai nai testo pariraxa doctor le aausadhi lekhdinu hunxa mathi bata ani tyo ausdhi diyo tyo bill diyesi risa ris hunxa uha haru lai vyai navyai hunxa line hunxa k ko antibiotic k ko u tya kati manxe leaausadhi nai khasa…

## Sheet: Theme 5
THEMES	Category	Code	FGD1	FGD2	FGD3
Practices related to Antibiotics use	Self-medication	diseases for self-medication	P3: normally khaienxa jastai cetamol haina brufin samma chai khaiedaina painkiller haru normal rhynex paracetamol haina ani tya bata pet set dukhyo vane pantop haru normally khaienxa		P8: cetamol, haina testo rakhinxa. tyo ta use hunxa jasto cetamol ani tespaxadi mjil haru vayo testo aausadhi haru ta normally rakhira hunxa ghar ma normally kei vayo halyo vane khanxa joro haru aayo vane
		frequency of self-medication	P10: kahile kahi tesari pani khaienxa asti yo khada kheri thik vathyo ghati dukhyo aba yei khanu parxa vane jasto azythro haru tesari nai khaienxa ni P10: dherai nai vayo vane matra lamo samaye samma ghati dukhirakhyo joro soro aayo vane matra aba doctor le diyo vane matra kahienxa natra tyo kahako xaina		P5: testo hunxa P10: pahile chai vathyo malaii chai P6: jasto tutional ani tyo cough king vanxa, cough syrup hunxa tyo chai aba yeti barsa badhne bacha ko lagi hudaina jasto um 5 barsa ko bacha 7 barsa pugyo vane tyo ml badhaunu parxa tara aba budha paka haru lai chai yeti ml khuwako thiye yesle thik vako thyo 3 time khuwako thyo 6/6 ghanta 8 ghanta ma yei vane chai hunxa kahile kahi aperjhat par…
		availability of antibiotics for self-medication
		informations before self-medication
		not common		P4: sewan gardainau hola jasto lagxa P1: testo garya xaina	P3: afu khusi le lyaidaina kun rog xa kun betha lagiraxa tyo afu khusi le leune kurai vayena ni
	source of Information for self-medication	self	P10: afu lai garo vaye paxi ta afai gaihalxa ni
		family
		health worker	P5: ghar ma chai keta keti lai khuwauxu .doctor ko ma gayera sodhera		P6: ah testo aba ma sanga yesto xa maile yesari gare vanera kahile kahi aba khoki lagira hunxa medical nai aauna pani napairakheko ko aawastha hunxa ghar ma aausadhi hunxa koi chineko medical person xa vane phone garyo navaye tyo vanda agadi jasaari use garyo tesari use garne
		old prescription
		media
		others
	Negative results of antibiotics use	impact on health	P1: aba yesto xa ni usle drugs ko rop ma khayo vane ta nakaratmak ta vaihalxa haina jasati pahila khoki ko euta aausadhi frencildel (trying to say Phensedyl) haina frencildel niyamit rop ma drugs ko rup ma khayo tyo ta aba drugs nai ho tesko lagi
		antibiotic resistance	haina jun rog ko lai garne upachar chai tesma medicine ko effectiveness kam hunxa haina tei ho
		increased expenditure
		development of other diseases	P3: yesle chai paxi gayera aba hamilai kunai dirgha rog jasto lagne vayo ni jastai cancer haru ko samvavna hunxa
	Balancing positive and negative impacts of antibiotics	using when needed	P6: yo herda kheri oho antibiotic ta hunxa hai vanxa tara paxi hrda kheri chai khasma antibiotic chai dherai dose ko hunxa garo huda kheri linai paryo garo huda kheri faidai jasto lagxa paxi ta feri tesko befaida herda nakhanu parne jasto lagxa tara saririr kolagi tyo navaikina pani hudaina ni rog ko lagi P6: chiayeko belama chai hunxa aba aru bela chai k nakhada pani hunxa jasto chai hunxa
	Negative experiences related to antibiotics	Yes	P3:xa ni jasati aba kidney haru damage haina storng dose haru use garera durg haru use garera haina tya bata ani stomach cancer haru thupro disease haru xa bad impact haru k P1: hamile chai vogeko xaina suneko chai xa P3: xaina tara society ma xa ni ta dherai aausadhi khane manxe haru lai P2: pressure hune depression pani hune vayeko xa antibiotic ko karan le depression pani mental depression vay…		uha haru le teti padhya lekhya pani hudaina doctor le jati uhaharu le padhya hudaina jasati j vane pani medical kasto hunxa ahile medical ma sapai tya aausadhi beche arkai huna euta le padhairako hunxa tesle ali ali kei garirako hunxa aausadhi bechne arkai manxe rakhirakhya hunxa uslai k tha sapai rog ko barema tha xaina nit a kit a lekhdina paryo yo yo aausadhi de vanera ani uha haru le aba kre …
		No

## Sheet: Theme 6
THEMES	Category	Code	FGD1	FGD2	FGD3
Information on Antibiotic Resistance	About ABR	Causes of ABR	P10: testo hunxa yo antibiotic chai usko nischit dose hunxa yeti khanu parxa vanera haina tyo pura khayena vane chai hami thik vayepaxi pura khane u nai kam garxau bichmai xodne pani hunxa aba tyo chai paxi tei aausadhi le hami lai paxi chai naxune matalb tesle chai pravavkari aausadhi chai kaam nagarne jasto chai delkhinxa		p1: tyo vanda agadi chai ani anuman ko var ma garxa doctor haru le kahile kahi testo haru afno result ko adhar ma hunxa kahile chai tyo anuman ko varma deko hunxa ni aausadhi haru ani testo pratirdhi xemata chai high dose ko chaine testo hunxa tara sap vanda dherai case chai rog patta lagaunai ma samaye bitya xa k P6: aba antibiotic liyo aba tei anusar khana ko balance milayena haina ani malai bi…
		Consequences of ABR			P9: paxi aausadhi khoi ta jasto aba tesko problems vanekai jasto hami ta khadai janxau feri tesko matra badhai jani vo ta tyo vaye paxi hamro sarirle kati samaye samma pachaune vane vayo ni ta jasto euta cancer patient lai kemo dida kheri kati samaye samma chalxa tespaxadi body le chai garna sakena vanera manxe haru le dead vako case xa testai hami antibiotic khanxau ani tekso matra feri badhyo v…
		Experiences of ABR
		Don't know		I: hajur haru lai chai tesko barema jankari khasai xaina hai? P3: xaina
		decreased effectiveness		P3: ah testo chai kasai lai 250 ko le kaam garxa vane kasaile lai 250 mg le kaam nagarera 500 mg prayog garnu parne testo pani hunxa	P2: tesle naxoyera tyo pani vanxau hami yeah asti yeti power ko khako thyo haina aba yeti mg ko khako thyo aba tesle vako thyo aba tam alai xoyena vanera chai vanxau haina
	Responsible for ABR	Consumers	P10: tyo ta afai ho ni afu le jati linu parne naliye paxi ta P1: jimebarii ta host vane hunxa haina agent k k hunxa ni haina tyo ta health mata host vane hunxa agent vane hunxa germs haru k k vane hunxa ni jimebar ta uniharu ho ni main ta khas vane ho vani host ho ni main jimewar ta hami ho host vane ko swayam ho jimewar ta P3: hamile kati khane vanera khyal garera khanu paryo P10: praye jaso cha…	P2: tyo hami afai hunxau haina doctor ko sallaha anusar le hami le aausadhi sewan garayenau ya hamile garnu parne garenau matra purayena vane pani tyyo afu pani. ani tyo sangai chai aba antibiotic sewan garya xa khan pan lai chai dhyan diyena vane tyo aausadhi le matra kaam garena vanera vayena tei anusar ko aba khana khanpin pani hunu paryo haina tei nai ho	p9: jasto vanum na hami afai kasto hunxa vane agi vanya jasto aba cetamol nakhane antibiotic lekhdinu na hai vanera doctor lai hami request garxau ni ta doctor le vanu vanda pahile nai ahile ta sapse problem kaha xa vane hami afai jasto joro aaxa vane cetamol khanxau vanya jasari yo antibiotic ta maile use garisakya xa aba second time yo antibiotic nadinu hai vanera kura garxau P9: jasto arko pan…
		Dispensers	P3: uha haru le sujhab dinu parxa , sallaha sujjhab dinu parxa P10: uha haru pani jimebar ho uha haru le pahila yeti khanu parxa hai tapai le xodnu hudaina tyo aausadhi khaye paxi matra talai rog niko hunxa feri natra dohorinxa aba athawa arko patak tapai lai yei aasuadhi le xudaina vanera uha haru le pani hamilai samajhaunu parxa
		Doctors		P4: kasari vanda tyo aba tesko ramro sanga surumai adhyan anusadhan garera ani k khalko kastoo khalko chalyo vane hune ho ani aba yo vanda pahila kasto khalko antibiotic chalairakhya thyo testo case ma ani tesko history haru liyera garera tyo vayepaxi ali kati hamro testo chai parne pravav haru kamjor hunthyo ki hami ta k bujhxau yo antibiotic lisakepaxi tyo chai habitual hudai janxa tesle hami l…
		Government		P4: sarkar ko jimewarii xa ni tei hami ahile tei pharmacy vanem tyo ta tesari i aausadhi leko anugaman garne tesari tyo awasyekta vanda badhi aausadhi bhidayo vane teslai karbahi garne garnu parne dandit garnu parne chai tyo garyo vane tesari vdaune kaam kam hunthyo navaye dherai paisa asulyo vane matrai janxa sarkar ko bhumika ta mahato purna xa ni yo bisayema
	Ways to solve ABR	increasing health workforce
		counselling to patients	P10: tei aginai vani hale ni jana chetana mulak karyakram chai antibiotic chai yesari use garnu parxa vane kura chai sensitize garnu parxa kya tyo aba sarkar ko tarfa bata pani hunu praxa ani hospital bata pani doctor haru le pani tapai le pura dose khanu parxa 3 din 4 din khayera tapai haru lai thik vayo vane naxodnu testo kura haru chai ua haru le counselling garnu praxa la aausadhi lekhyo aaus…
		sensitization of the problem	jana chetana mulak karyakram chai antibiotic chai yesari use garnu parxa vane kura chai sensitize garnu parxa kya tyo aba sarkar ko tarfa bata pani hunu praxa
		Dispensing by medical person only	P6:yo antibiotic lai afailai linai vayena kya medical ma hoss ya jaha sukai hoss aba medical ma pani uuni haru le k vanxa malai antibiotic dinu vandaima uni haru le pani dinu vayena k yesari hudaina check garnu parxa haina aba kunai kunai ta medical ma pani check garne hunxa nit a haina tya check garera dina milxa ab adine manxe le pani malai antibiotic deu vandaima usle dina pani mildaina k tesa…
		Dispensing with prescription	P1: yesto without prescription chai antibiotic dina vayena teti ho uha le vana khojya teti ho P3: easy available hunu vayen k
		monitoring and supervision		P4: sarkar ko jimewarii xa ni tei hami ahile tei pharmacy vanem tyo ta tesari i aausadhi leko anugaman garne tesari tyo awasyekta vanda badhi aausadhi bhidayo vane teslai karbahi garne garnu parne dandit garnu parne chai tyo garyo vane tesari vdaune kaam kam hunthyo navaye dherai paisa asulyo vane matrai janxa sarkar ko bhumika ta mahato purna xa ni yo bisayema
		responsibility of consumers		hamro ta tarfa bata ta sake samma ramrari reliable sakesamma yo swastha sanstha ma aausadhi upachar garaune yo lab test garayera matarai yo aausadhi haru line sakesamma yo labtest ko subidha navayeko tesma chai doctor navayeko aspatal ma najane testo thau ma gayera matra aausadhi upachar line ani sang sangai vaneko instruction lai ramro sanga follow garne kun matra ma khanu parne kati matrama kha…	P2: tyo ta aba tyo ta afai bata sudhrina paryo ni arka le vanera hudaina haina afai le aafno lagi mero lagi raixa yo doctor ko lagi haina mero lagi ho vanera afaile P6: asal ra kharab duita xutauna sake paxi chai yo xodnna nahune raixa yo pura khanu parne raixa vanera tesari nai kati kura ta aba yesko benefit haru pani tha navayera hunxa ni ta testo ho ani hamile sudhar garn alai ta afai le nai t…
	Improving understanding of rational use of antibiotics in society	Awareness programs	P10: linu parxa yo ta antibiotic vaneko yesto aausadhi ho jankari chai dinu parxa k tes sambandhi P3: awareness programe haru garnu parxa prachar mukhi haina P1: sarkar le orientation dinu paryo janata lai awarenss programe haru garnu paryo haina media bata chai jankari dinu paryo antibiotic yesto yesto vanera aba jastai jhada pakhala ko tini haru ko jana chetana garauxa ni sadak natak marfat xa …	P4:hami yeha bata ali para gayera herda kheri ta jasto pani pasale le dine yo payo khane vane awastha hunxa kina vane tyo awasthama tyo thauma rahada kheri aba tei nai thulo kura ho swastha sanstha ko pahunch badhaune testa xetra ma sarkarle dristikon badhaune garyo vane matrai ahile jati hami sanga hya samma ko awareness xa hamro yo community ko kura gardai xau hamro yo samudaye ka manxe le yha …	P6: tyo ta bujhana euta programe haru hunu paryo teti kai vanda kheri u nai doctor padhya jasto vayo yo yeti khanu vanya hunxa P2: ho P6: tetikai hami le bujhaunai mildaina ni, euta bujhaune manxe clearance hunu parxa haina first ma matlab ma yo ma chai okay xu la yo kura chai thik lagyo vanera gayo vane bujhauna sajilo vayo gau athaawa samudayema vane manxe chai hamile vanda tyakai tipne khalko …
		Trainings
		Counselling	P3: tesko lagi pani ta awareness hunu paryo, doctor le chai sallaha dinu paryo haina government ko through bata pani awareness ko program haru garnu paryo advertisement haru garnu paryo gau gau ma janta lai abasachet garaunu paryo
		awareness and access		P4: samudaye star ma tyo kura haru bujhaudai pani bujhaudai kura ta bujhau tara bebaharik rup ma prayog garera dekhau yo khanu hudaina maile najachaikana ani tya oripari medicine nai xaina vane khanu paryo ni yo kisim ko awareness ko prava haru adhaudai lanu paryo k duitai kuraharu gardai lanu paryo kura chai bujhiyo tara practice ma use garna sakena vane kunai kunai bela tapai afai le pani pasal…	P6: ani uha haru jun swayam sewika hunuhunxa uha haru lai antibiotic sambadhi ek jana ali bisasgya pahayera uha haru le garnu hunxa ni ta haina gau vari ko manxe collect garda kheri tya gayera awareness program jasto dine thau thau vayo vane yo dherai time nai lagdaina kina vane swayam sewika haru jaha pani vaihalnu hunxa tesari chai gardiyo vane yesko sahi upayog hunthyo jasto lagxa

## Sheet: Additionals
			FGD1	FGD2	FGD3
Others	Issues	problem in urban areas	P2: parya tapai ko gau haru tira chai hunxa swastha le tapai ko garxa natak haru vanera hunxa garnu parne chai sapai thau ma ho yha aba sadarmukam pani ho P10: yo antibiotic ta bajar ma gau vanda pani sahar bajar ma afai kinera khane chalan haru ta dherai xa k yo chai ekdam mai sarkar ko tarfa bata jankari janachetanamulak jasto bivina anya bisaye ma dirakhya hunxa ni haina tesari nai dinu parxa …		P9 : gau gau ma ta haina miss yo chai kasto lagxa vane gramin veg ma jaha chai medicine atahwa hospital ko upalbadha kam vako thauma antibiotic ko use ta kam nai hunxa k kina vane jani kaha vanda tei health post ma ho nit a health post ma tesari antibiotic ko prayog kam xa ni manxe haru var parxa hami chai praye birami huni bitikei hospital tira dhauxau ho ki haina ani tya jani kaha vanda health …
		Pharmacy as a profit making business		afanta haru tyo pharmacy ma kaam garne haru hunxa yo chai ekdamai ramro yesto ho xora xori lai pharmacy pani padhaunu parxa yesari moltol garna paune yesari maja sanga muthima paisa aaune tyo ramro business ho vane xa teslai hataunu parxa yo service mulak ho sewa mulak ho yesma hami thagidainau hami sabai lai tha hunxa vane batawaran chai sarkar le banaidina parxa jasto lagxa	P3: bewasta gareko P8: abebesthit, uni haru ko byapar ko hisab le P7: byapar ma gayo dheraii service ma gayena P10: subidha kam ani awasyekta badhi vayo k ahile chai
		Health insurance			P2: ahile ta yo bima vaisake paxi chai haina bihana gayo vane belka 5 baje nai aausadhi linu parne aausadhi linai paidaina P10: doctor lai dekhaunai paudaina report dekhaunai paidaina P6: 3 din jati lagxa bima ko chai upachar garne ho vane P2: hamro maag chai k mero chai vanum na mero vanda sapai ko maag aba tyo bima garne lai dhulikhel ma matra narakhera thau thau banepa haina arko kaha rakhne t…
		differences according to education level			P8: sixit ra asixit le farak parxa, sixit vayo vane uha le herera tha paunu vayo yedi aba napadheko avivawak xa vane ta bacha lai niko parna parya xa aba avivavak vanda pani tyo jane ra najane ma dherai farak hunxa P6: education nai high ho P10: najane haru aru ko sunera var ma jane garxa dine bekti le chai vane pani maile yo chai thyroid ko lagi 3 thauma gayo haina 3 thaumai 3 thari aausadhhi di…
		pharmacy run by other person			uha haru le teti padhya lekhya pani hudaina doctor le jati uhaharu le padhya hudaina jasati j vane pani medical kasto hunxa ahile medical ma sapai tya aausadhi beche arkai huna euta le padhairako hunxa tesle ali ali kei garirako hunxa aausadhi bechne arkai manxe rakhirakhya hunxa uslai k tha sapai rog ko barema tha xaina nit a kit a lekhdina paryo yo yo aausadhi de vanera ani uha haru le aba kre …
		lack of programs by gvernment			P2: xaina ahile samma tyo ta akaai xaina P3: ahile samma akai xaina I: tyo antibiotic sambandhi janachetana karyakram haru? P2: xaina xaina P3: xaina xaina tyo ta hamro kahi bata pani deko xaina P9: euta kura kasto vane maile bujhya anusar hai jasto hami sarkar le garne vane ko ta health post vayo ni haina gramiin veg ma athawa jaha vaye pani health post hunxa ni haina health post magayo vane pra…
	current use	rational		sarkari hisab le vane ho vane chai aba jaslai tyo antibiotic chalaunu parne awastha srijana hunxa teti khera chalaunu parxa vanera sifaris leunu parxa sifaris beggar chalauna mildaina vanerra hunxa ni ta haina healthpost haru le kunai tyo vako huna le	P9: jasto antibiotic hamile normally use garirakhya antibiotic hunxa ni jasto stiching garne case ma pani hospital ma yo chai yeti din samma athawa yesto vanera dinu va hunxa ni tei case tya dinu huna k jasto cetamol dina saknu hunxa haina uha haru le dising ko pink color ko chakki dina saknu hunxa uha haru le hospital ma hamile turuntai pauxau testo chaki haru chai dinu huna k tyo vako vayera an…
		irrational	P10: yesto xa aba hospital mai gayo vandekhi chai test haru garera matra prescribe garxa tara chai medical ma gayo vane ali kati ghati dukhne bitikkai antibiotic chalaihalxa testo xa hya ko hamro paribesh nai P3: chalan nai testo xa P10: ani tesle chai hami afai birami le pani malai yesto dukhiraxa aba antibiotic dinu na vanera hamro hami afai pani hospital ma ta vanidaina haina yo bahira tira me…	P6: udhyasya ta aba private medical haru ko hisab ma vane ho vane bebasayei xa, aba tei aausadhi lai private clinic tira rakhne private le k vanxa vane chaihine private clinical private hospital haru jane aba tya gayesi afule khojeko jasto dinxa, tesari vairaxa	P2: uha haru le ta nachahine lai dinu hunxa sapai lai dinu hunxa medical ma chai jasalai k vanxa tyo chaiyos nachaiyoss vidakai hunxa medical ma chai ho ki haina hospital ma chai rog herera dine ho sake samma medical hami janai hudaina
				P4: uchit prayog completely huna sakeko xaina kina vane swastha sanstha ko pahunch nai xaina yo anusar ko hami sanga awareness pani xaina haina ahile ta jati hami le xalfal garayau rajdhani bata dherai najik swastha sanstha ko catchment area vitra xa yesma dherai choti xalfal vaisakya xa hamro swathsa swayam sewika haru le dherai jankari haruu garaunu hunxa ra ali kati vako xa yo ta sapai thauma …
