# Supplementary material for: Exploring knowledge, perceptions, and practices of antimicrobials, and their resistance among medicine dispensers and community members in Kavrepalanchok District of Nepal
Source: PLoS One. 2024 Jan 19;19(1):e0297282. doi: 10.1371/journal.pone.0297282 (PMC10798439; doi:10.1371/journal.pone.0297282)
Supplement: S2 Data — (XLSX) [file pone.0297282.s002.xlsx]

## Sheet: CODEBOOK
THEME	CATEGORY	CODE	DEFINITION
Knowledge of Antibiotic Use	About antibiotics	bactericidal	Any reference to subtance that kill bacteria.
		bacterial growth suppressor	Any refernece to substance that suppresses the growth of bacteria.
		medicine to treat infection
		different groups
		prescription drugs
		not a regular drug
		not for virus
	Antibiotics available	names	any reference to the names of antibiotics like penicillin, amoxicillin, azithromycin etc.
		narrow & broad spectrum	any reference to the types of antibiotics on the basis of spectrum.
	percentage of antibiotics sold	upto 10%	Any reference to the sales of antibiotics at around 10% out of total medicines sold.
		10-20%	Any reference to the sales of antibiotics at around 10-20% out of total medicines sold
		20-30%	Any reference to the sales of antibiotics at around 20-30%% out of total medicines sold
	diseases where antibiotics are used	bacterial infection	Any reference to the use of antibiotics in the infections caused by bacteria
		Cuts & wounds	Any reference to the use of antibiotics to treat the cuts and wounds.
	most sold antibiotics	Penicillin	Any refernce to the antibiotics belonging to the Penicillin group like: Penicillin, amoxycillin
		Cepahlosporins	Any refernce to the antibiotics belonging to the Cephalosporin group like: cephalexin
		Macrolides	Any refernce to the antibiotics belonging to the Macrolides group like: azithromycin, erythromycin
		Fluroquinolones	Any refernce to the antibiotics belonging to the Fluroquinolones group like: ciprofloxacin. Levofloxacin, ofloxacin
		Combination antibiotics	Any refernce to the antibiotics belonging to the combination of any 2 classes.
	what decides the use of antibiotics	type of disease	Any refernce to the type of disease for making decisions about antibiotics to use.
		practice	Any refernce to the professional practices for making decisions about antibiotics to use.
		symptoms	Any refernce to the symptoms of patients for making decisions about antibiotics to use.
		cuture report	Any refernce to the report of culture for making decisions about antibiotics to use.
Practices related to Antibiotic use	storage practice	date	Any reference to the dates mentioned when storing the antibiotics.
		location	Any reference to the mention of location or sites for storing the antibiotics.
		light	Any refernce to the mention of lights while storing the antibiotics.
	expiry and near expiry management	return to dealer	Any reference to the return of the expired or near expiry antibiotics to the dealer.
		disposal	Any reference to the disposal mechanism for expired antibiotics.
		keep separately	Any reference to the storage of near expiry or expired antibiotics in a separate place or a separate container.
	Dispensing antibiotics	give information about dose and duration	Any reference of the practice of explaining the information regarding the dose and duration of antibiotics while dispensing the antibiotics.
		counselling	Any reference to the counselling done while dispensing the antibiotics.
		inquire about allergies	Any reference to the inquiries related to allergies before dispensing the antibiotics.
		inquire about other medical conditions	Any refernce to the inquiries related to medical conditions like NCDs before dispensing the antibiotics.
	reasons for dispensing less than the full course	economic conditions	any reference to the mention of economic reasons as the reason for dispensing less than full course of antibiotics.
	reasons for not completing full course	carelessness	Any reference to carelessness as the reason for not completing the full course of antibiotics.
		lack of awareness	Any reference to lack of awareness as the reason for not completing the full course of antibiotics.
		forgetfulness	Any reference to forgetfullness as the reason for not completing the full course of antibiotics.
	in case of demanding specific antibiotic	previous use	Any refernce to inquiry about previous use of the antibiotic while demand for specific antibiotic comes.
		prescription	Any refernce to inquiry of prescription while demand for specific antibioticsacomes.
		symptoms	Any refernce to the inquiry of symptoms during the demand of specific antibiotics.
	Practice of returning antibiotics	accept them	Any refernce to the practice of accepting the returned antibiotics with refund.
		do not accept the returned ones	Any reference of not accepting the return of antibiotics.
Knowledge of Antibiotic Resistance	Cause	underuse	Any reference to the underuse of antibiotics as the reason for the cause of antibiotic resistance.
		unnecessary use	Any reference to the unnecessary use of antibiotics as the reason for the cause of antibiotic resistance.
	consequences	less effective antibiotic	Any refrence to the decrease in effectiveness of antibiotics as the consequences of antibiotic resistance.
		mutation of bacetria	Any refrence to the mutation of bacteria as the consequences of antibiotic resistance.
		new diseases	Any refrence to the occurrence of new diseases as the consequences of antibiotic resistance.
	Changes felt	change in antibiotics sales
	experiences of antibiotic resistance	yes	Any refernce to have witnessed the occurrence of Antibiotic resistance in the patients.
	responsible for antibiotic resistance	consumers	Any refernce to the mention of consumers as responsible for antibiotic resistance.
		medicine dispensers	Any refernce to the mention of medicine dispenserss as responsible for antibiotic resistance.
		government	Any refernce to the mention of government as responsible for antibiotic resistance.
Regulatory issues	Rules and regulations for antibiotics	Guidelines	Any refernce to the mention of guidelines as the regulatory bodies for antibiotics.
		Protocols	Any refernce to the mention of protocols as the regulatory bodies for antibiotics.
		Penalties	Any refrence to the mention of penalties in the rules and regulations for antibiotics.
	Supervision	by DDA	Any refrence to the supervision done by DDA.
		by local government	Any refrence to the supervision done by the local governments like: rural municipalities, urban municipalities.
	solving confusions while dispensing antibiotics	refer to hospital	Any refernce to the books for solving the confusions related to antibiotics dispensing.
		look for manual of medicine	Any refrence to the manuals for solving the confusions related to antibiotics dispensing.
	rules for controlling the inappropriate use of antibotics	effective rules	Any reference to the effectiveness of rules for controlling the inappropriate use of antibiotics.
		not effective	Any refernce to the uneffectiveness of rules for controlling the inappropriate use of antibiotics.
		rules concerning license	any refernce to the rules regarding the licensing for controlling the inappropriate use of antibiotics.
Role of Pharmacist/medicine dispensers for Rational use of antibiotics	Challenges	societal pressure	Any refernce to the societal pressures as the challenges while dispensing antibiotics.
		dispensing without precription	Any reference to the dispensing of antibiotics without prescription as challenges faced while dispensing antibiotics.
		dispensing less than the required dose	any reference to the dispensing of antibotics less than the required dose as the challenges faced while dispensing antibiotics.
	solving the challenges	counselling	Any reference to the counselling as the way to solve the challenges while dispensing antibiotics.
		Giving antibiotics on credit	Any reference to the use of credit service as the way to solve the challenges while dispensing antibiotics.
	Roles	proper Counselling	Any reference as the proper counsellin g as the role of a medicine dispeser for the rational use of antibiotics.
		look beyond profit	Any reference to looking beyond the profit as the role of medicine dispenser for rational use of antibiotic.
	current needs	training	Any refrence to training as the current need of medicine dispensers for the rational use of antibiotics.
		monitoring and supervision	Any refernce to the effective monitoring and supervision as the current need of mesicine dipenser for rational use of antibiotics.
		updated guidelines	Any refrence to the update of guidelines as the needs of medicine dispensers for rational use of antibiotics.

## Sheet: Theme 1
THEME	CATEGORY	CODE	P1	P2	P3	P4	P5	P6	P7	P8	P9	P10	P11	P12	P13	P14	P15	P16
Knowledge of Antibiotic Use	About antibiotics	bactericidal					athawa purai kill garne. Antibiotic euta esto substance ho ki kitadu ko euta bacteria ko germs harulai kill garne ra growth and development lai rokne ho yo, mero bichar ma.		Antibiotic vanera main bacterial infection vayepaxi teslai maarna ko lagi use garinxa hamle	antibiotics le chai aba teslai marne kaam garxa k further infection huna didaina haina	antibiotic bacteria ko infection haru ma use garxa haina praye bacteria marna ko lagi yo prayog garinxa jastai aba communicable disease bacterial infection haru testo ma yo antibiotics haru use garxa	hamro sarirma bacteria prabesh garisake paxi antigin prabesh garisake paxi teslai marna ko lagi banaiyeko chai antibiotic ho kitanu lai chai marna lai chai antibiotic prayog garinxa			athwa teslai kill garxa tesalai antbiotic vanera bujhxau ma chai.		medicine which destroy bacteria	antibacterial anti fungal aba ini hariu bacteria haru ho
		bacterial growth suppressor					Tesko biruddha ma tesko growth lai rokne	Antibiotic vaneko kunai pani rog lai badhna nadina lai prayog garinxa.							aausadhi jun aausadhi le bacteria kko growth ra development rokxa		aathawa bacteria ko growth slow down ko lagi medicines haru hunxa
		Substance used against harmful Bacteria	Kunai pani harmful bacteria biruddha prayog hune kuralai antibiotic vanincha.			antibiotic Vanya bacteri ko against ma kaam garne ho antibiotic Vanya	Anti vaneko biruddha biotics vanepaxi bacteria biruddha.								antibiotic vaneko bacteria ko birudha dine aausadhi	antibiotic vane bittikai bacteria biruddhha kaam garne vanera bujhinxa haina,antibiotic ko kura garda gram positive gram negative bisaye lai liyera garna sakinxa haina kunai pani infection birudha kaam garne vanera bujhaxam ho antibiotic
		medicine to treat infection	antibiotic euta medicine ho, sankraman ko upachar ko lagi prayog hune ausadhi ho										rog ko complication haru teslai rokna ko lagi banaune ho haina infection bata bachuana ko lagi ra complication nahuna ko lagi tesko lagi chalaune ho tyo vandani roktham kai lagi chalaune ho haina upacharko lagi chalaune vayo	Antibiotic vaneko kunai infection xa, bacterial infection xa vane testo ma dine gareko xa			mainly bacterial infection haru thik garna use garinxa
		different groups			Antibiotic aafno aafno group hunxa jastai ortho ko chuttai hunxa, chala ko chuttai hunxa, tonsil sabai aafno aafno group ko hunxa.
		precription drugs			Hami chai doctor ko prescribe aauxa, tyo anusar dine ta ho. Hami jastai normal manxe aayo malai yo dinu uh dinu vanyo vane hami sidhai antibiotic didainau		prescription ekdum important kura ho antibiotic ko haq ma. kinavanda antibiotic samanya kisim ko euta OTC medicine ma pani pardaina
		not a regular drug					Antibiotic esto chee ho ki tyo awasyek parema line ho ra full course complete garne ho, jun bela payo tyo bela linu hudaina.				yo kamtimma 5/6 din ko lagi dienxa ra hamle antibiotics diyo vane sallaha pani dinxam yo chai ekdui din ma thik vayo vanera xodna mildaina			Ani certain time hunxa thyakka dose milayera dinu parne hunxa, tyo vand adherai pani dinu vayena thorai pani dinu vayena, time milayera dinu parxa
		not for virus									aba viral fungal ma ta gardaina use haina bacteria ma garxa tyo pani ekdam gram positive gram negative yo bacteria ko antibiotics haru xa recover garne testo ma						tara viral infection haru lai chai treat garna sakdaina
	Antibiotics available	names	Aba antibiotic ta jastai amoxycillin, cloxacillin, azithromycin, cefixime haru vayo, estai estai khalko birami herikana tyo garinxa			general xa. Beta lactamse, cephalosporin xa alikati, tei ho	General roop ma vanda antibiotic aba aile aam chaliraheko antibiotic haru cha. Jastai amoxicillin, azithromycin, Cefixime, Ciprofloxacillin, estai hun.	samanya matrai ho astai Amoxicillin, Cefixime haru, tei ho		amoxicillin haru haina facixilin , flucoxaxilin haru	hamro ma ahile ciprofloxacilin , amoxacicilin haru xa	ma kaha chai antibiotic jastai ki amoxicillin vayo aha ciprofloxacin ani anticloxa cahi vayo azythromycin ani floxacin ah tespaxi chai amoxicillin ra mixed vako hunxa ni viclo vnaera tyo chai xa 125 mg ko 625 mg ko ma kaha vako chai vaneko ho	hamile amoxicillin haru xa haina doxicyclin haru xa ani cipro xa azythro xa testo haru chalauxau hami	Antibiotic ma sabse badhi chalne vaneko Azithromycin vayo ani tespaxi Ceficime 200 400 ko chalxa. Ani tyo amoxicillin ra…… vayo tyo badhi chalne vayo. Ani ciprofloxacin 500 ko chalxa.	CHephalosporin group ko xa penicillin group ko xa ami tetracycline ko xa ani first second generation hunxa ni cephalosporin group ko tyo sapi xa hami sanga		aba case haru ta aaune vaneko tei tounsilitis haru lai dinxa haina antibiotic hamro ma mainly ani arko vaneko joro haru aayo fever kam navako cases haruma tesma chai Azythromycin haru dherai chalairako hunxa ani arko vane dental infection ma amoxicillin haru chalai rako hunxa fever haru ma tei amoxisalb, amoxicillin haru chalai rako hunxa ani maily vaneko dysentery ra diarrhea ko cases haru pani …	Antibiotic ma sanga sipro xa calbanic acid 625 mg ko xa Azythro xa Cipro xa ini haru nai xa
		narrow & broad spectrum	hamisanga antibiotic ko pani bargikaran cha. Bargikaran anusar 2ta bargikaran cha antibiotic ko, samanyataya 2ta bargikaran ma pareko dubai cha. 2ta vannale narrow spectrum ra broad spectrum
		departments			antibiotic hamroma main ta skin ko janxa badhi ani ortho ko janxa ani gyaeno ko janxa
		general antibiotics						Hamle ta samanya antibiotic matrai prayog garne ho. Lagatar samanya ausdhi le vanau na Cetamol haru brufin harule kaam nagareko awastha ma prayog garne ho.								hamro pasal ma aba hospital clinic vayo haina aba hami ka pani doctor hunxa lab haru hunnxa haina tei hisab pani vayo , prescription based vayo for example hospital ko prescription haru pani auxa tyo vako vayera sapai khal ko antibiotic haru xa
	percentage of antibiotics sold	upto 10%
		10-20%		lagvag 10-20% antibiotic huncha			Antibiotic maile bechne ma, khas ta yeha hospital ko euta way vayeko karan le garda prescription ma antibiotic pani aauxa. Tyo hisaab le kura garda 10-20% antibiotic aauxa.	samanya vanda 10-20% jati							aausat 15 dakhi 20% jati hola antibiotic jane
		20-30%				maximum jane vaneko normal pharmacy ma OTC medicine ho. Antibiotic herera hunxa, tei 20-25% jati janxa hola.						pratisat kohisab le vane ho vane 20/25% vanum na manxe haru ma antibiotic prayog hunxa hola ki
		not regular								testo antibiotics ta regularly jadaina haina ali unai janxa jana chai tapaiko aaba yeti percent vanda aba kahile ek baksa pani haine kre kahile 10 cube pani gairako hunxa kahile ek hapta samma ni jadaina haina situation herera aba demand herera			thyakai vayena hamile ek jana lai kamtima 5 din samma lai dinxau 5din dekhi 7 din samma lai dinu parne hunxa athawa birami haru kahile kahi hamilai 5 din ko dinu 3 din ko dinu vanera laxa paxi thapna chai aaunu hunxa uha haru
		60-70%									testai 60-70% janxa
	diseases where antibiotics are used	bacterial infection	Aile khas gari rog ta aba pneumonia case haru ani kasai kasai lai chai tapaiko thulo thulo chai tyo gland haru badheko, ghau-khatira aaune, ghau har unai vanau, esto esto chai awasthama. Jastai aba enteric fever haru, typhoid fever haru, esto esto ma chai chalainxa.	yo bacteria ko sankraman jasto lagyo vane hami antibiotic chalauxau	pryaye hamro yeha ghau infection lai hunxa, pisaab infection ko lagi hunxa, ani tonsil, tei ho	kaile kai joro aauda Cefixime haru chalxa, aba tonsilitis hunxa haina,	Bacterial infection ko kura aaucha antibiotic vanne bittikai. Samanya rugha khoki lagda antibiotic ko prayog garna mildaina. Fever ako cha, tyo pani 2-3 din dekhi fever ako cha, tyo pani bisesh gari blood ko report hernia parcha. Bacterial infection kun khalo ho, tyo hernia parcha antibiotic chalauda kheri. Yeha samanyataya manche aauxan, malai antibiotic nadiekana thik nai hudaina vanne khalko m…	ani infection vayo vane teslai niko parna lai	maile pryaye typhoid ko lakshyan hunxa ni jun belka badhi joro aaune, joro dherai aaune, kam joro (shivering)aaune, yedi fever chills vako jun kaam joro xa vane antibiotic use garxu. Ani arko vaneko tonsil ko case ma tonsil badhyaxa vane use garxu			typhoid, pneumonia nai vayo vane bacterial infection vayo vane matra dine ho sapai lai ta kaha dine ho	tonsilitis haruma		infection ko lagi specially bacterial infection ko lagi. hya interic fever ko lagi antibiotic use hunxa . skin and worn infection ko lagi hunxa haina ear infection ko lagi hunxa dental infectio ko lagi hunxa praye jaso bacterial infection haru lagi use hunxa	main infected haruma jasatai bacteria parasite haru dekhinxa ni ti chiz haruma jaslai antibiotic dienxa haina. common rog ma jasto entric fever vayo jastai typhoid vayo aniantibiotic use hune jastai tounsilitis vayo	kheri lagvag 60% jati main vaneko tounsilitis ko lagi ho. tei tounsilitis haru lai dinxa haina antibiotic hamro ma mainly arko vaneko joro haru aayo fever kam navako cases haruma tesma chai Azythromycin haru dherai chalairako hunxa ani arko vane dental infection ma amoxicillin haru chalai rako hunxa fever haru ma tei amoxisalb, amoxicillin haru chalai rako hunxa ani maily vaneko dysentery ra diar…
		Cuts & wounds	ghau-khatira aaune, ghau har unai vanau , esto esto chai awasthama		pryaye hamro yeha ghau infection lai hunxa, pisaab infection ko lagi hunxa, ani tonsil, tei ho	Tyo wound haru		ghau khatira haru vayo vane teslai niko garnalai	Ani arko vaneko yo ghau haru ma abscess haru ma discharge haru xa vane use garxu navaye samanya ma use gardina	aba sucher haru gareko hunxa testo belama pani ghau haru ma infection nahoss vanera use hunxa surgery haru ma yeta uti sapai ma use hunxa		ghau khatira xa vane anticloxa chai chlauxau ghau sukauna ko lagi	kunai ghau khatira vayo vane cut injurima laderaa ghau vako xa vane testo ma dinxa	Ani aba gahu haru vayera chot vako xa vane		ani ghau khatira vayo generally aaune case haru vaneko iniharu nai ho
		Glands enlarged	kasai kasai lai chai tapaiko thulo thulo chai tyo gland haru badheko
		UTI			pryaye hamro yeha ghau infection lai hunxa, pisaab infection ko lagi hunxa, ani tonsil, tei ho							uti vayo vane hamle chai ciprofloxacin chalaxauaba
		Respiratory problems/infections						samanya swaas praswaas sambandhi, ra ghau khatira ho	pryaye vaneko bacha harulai yo respiratory tract problem vayeko lai praye lai antibiotic Amoxicillin chalauxu ma			bisesh garera COPD case haru pani hunxa jastai bronchitis vayera aauxa asthama vayera aauxa tini haru lai chai bisesh garera bronchitis ko lagi azythromycin dienxa aba budhabudhi ko asthama ko lagi kun kisim ko asthama ho tyo herera dinxa fever xa vane cetamol dinxam khoki x vane beta derum testai chai dinxam	dum ko chronic birami haruma	main Tract infection jasto vayo pharyngitis, laryngitis haru
		Pneumonia							Bacha haruma wheeze haru xa vane navaye ta ma chalaudina.			bachha haru lai pneumonia vayera nai aayo vane tesma chai sporidate use garxam ani beta 2 wala dinxam aba testai rughakhoki ko lagi chai febresit plus chai dinxam	pneumonia		pneumonia ko lagi hunxa
		cysts												Ani kunai kunai ko cyst haru hunxa, cyst vako haru lai use garxa
	most sold antibiotics	Penicillin	Amoxicillin haru, kunai Cefixime haru nai, kunai bela Ampicillin+Cloxacillin ko mixcut haru haina. Kunai bela Cotrimoxaole haina, sadharan taya inai harunai chalainxa.	mero counter bata sabai vanda dherai Amoxycillin ho. Amoxicillin, azithromycin.		Arko vaneko ghau haru aauda kheri Flucoxacilin, Amplicillin, Ampifloxa, tei ho.	aile ko practice ma doctor harule practice garnu vayekoma Amoxicillin cha	Amoxicillin.	masanga penicillin group ma Amoxicillin, ampicillin, cloxacillin xa, bacha haru lai pani tei syrup ma xa ani adult lai capsule ma xa.	sapai vanda dherai bikri hune amoxicillin	amoxicillin pani janxa		hami sanga amoxicillin xa ahile. azythromycin ,amoxicillin ani cloxacin haru cut injuri haruma chalauxau haina ani amoxicillin oani chalauxau hamile dum ko vayo haina uti infection ma testo haruma chalauxa	amoxicillin		aba hamro nepali society ma chalne amoxicillin azythromycin ho haina tyo badhi gairaxa
		Cepahlosporins					cefixime cha		cephalospirin ma cefixime matrai xa masanga aile, bacha ko lagi pani capsule ma xa ani adult ko lagi tablet ma 200 ra 400 xa					tespaxi Cefixime 200 400 ko chalxa	ahile sapai vanda bikri hune Azythromycin ra cephaxazin ahile hamro pharmacy ma badhi bikri hune
		Macrolides		mero counter bata sabai vanda dherai Amoxycillin ho. Amoxicillin, azithromycin.		sabai vanda dherai ta yo winter season ayepaxi Azithromycin janxa tyo tonsilitis, sore throat vayo vane.	azithromycin cha		aru antibiotic ma ciprofloxacin xa ani azithromycin xa. sabai vand abadhi aile Azithromycin xa	tyo vanda pani azythromycin janxa badhi		azythromycin ko badhi bikri hunxa	azythromycin	Azithromycin	ahile sapai vanda bikri hune Azythromycin ra cephaxazin ahile hamro pharmacy ma badhi bikri hune	aba hamro nepali society ma chalne amoxicillin azythromycin ho haina tyo badhi gairaxa	ah mainly ta tei azythro nai gairako hunxa tin ta tablet vako aausadhi dinu vanera tesari nai aairako hunxa	dherai bikri hune vaneko ta azythromycin nai ho
		Fluroquinolones					Ciprofloxacin cha		aru antibiotic ma ciprofloxacin xa ani azithromycin xa		Azythromycin janxa dherai			Ani ciprofloxacin 500 ko chalxa
		Combination antibiotics	kunai bela Ampicillin+Cloxacillin ko mixcut haru haina.				Amoxicillin+ Clavunic acid			amoxicicilin plus tyo carlbinocaxin vako tyo amoxicilinvanum na generally tyo janxa
	what decides the use of antibiotics	type of disease	tyo biramiko awastha herikana hai. Birami kasto awastha kun awastha ma xa, tyo uslai kasto rog lageko xa vanera afule bichar garne ani chanaut garne.	Antibiotic dida rog ko prakriti herincha, birsmiko umer, biramiko purano rog ko history haru, tyo herincha.	Hamle dina parda chai Tonsil ayo vane eso milayera azithromycin dinxau, Joro, typhoid ayo vane Cephixime dinxau, pisab ko infection ayo vane cipro dinxau, tei ta ho ni.						sab vanda pahila antibiotic awasyakta ho ki haina, haina			hamle tesari dine garya xainau without prescription. Dine vaneko tei 1ta Azithromycin chai normally Tonsilitis lai dine gareko xa 3 days ko lagi.
		practice					Euta practice pani ho
		symptoms					euta symptoms pani ho						diagnosis nai herxau sign and symptom herera diagnosis garera yo huna sakxa hai vanera diagnosis ko adharma chaauxau				decide garne vanale uni haru ko symptoms haru vayo ai tespaxi plus aba case herera depend garxa aba tounsilitis vayo vane pus herera pus xa ki xaina aani kati din vayo vanera tesle determine garne hunxa tei ho. prescription ta hunxa ani complain haru lera aauxa haina	haina aba jachera dine ho vane tesari sodheera history liyera matra dine gareko xa
		cuture report/lab report					tyo vanda thulo chai culture report nai ho. tyo hospital ma chai huncha.		hospital ma diagnose vayera ayeko culture ko patient le demand garyo vane glycomycin magaidiyera uniharuko prescription anusar dine garyaxa.		pahilaHamro ma lab pani xa lab test pani hunxa joro aayo vane tya k karan le aayo sapai test garera matrai aausadhi dinxamhamile awasyakta dekhepaxi matrai antibiotic dinxam	tyo ta aba birami lai jaach garepaxi k hunxa viral infection nai ho ki aba pneumonia vaisakyo ki lab le j vanxa tei garne ho kina ki hamro ma lab pani xa	lab test pani hunxa hamile pressure sugar sapai herxau. awasyak vayo vane refer chai garxau hami sanga lab chai xaina		tyo ta hami culture garxam haina culture and sensitive garxau ani jun antibiotic sensitive hunxa tei antibiotic dinxam	general lab test ko adhar ma hunxa haina labtest haru nagari kina antibiotic haru bechbikhan garne chai hudaina
		Age of patient		Antibiotic dida rog ko prakriti herincha, birsmiko umer, biramiko purano rog ko history haru, tyo herincha.					bacha haru lai pani tei syrup ma xa ani adult lai capsule ma xa								sodhne bela ma chai uha haru ko age
		prescription			dine belama ta doctor le j prescribe garxa tei anusar dine ta ho hamile. Doctor le amoxycillin leche amoxicillin dinxau, Cipro leche cipro dinxau, tei anusar dine ta ho.									tyo decide ta hami gardainau. Doctor ko prescription le dine gareko xau.	tyo ta prescription aauxa tyo herinxa specially pharmacyma haina aba hami kaha doctor haru hnuhunxa doctor le kun antibiotic prescribe garxa tyo anusar le decision garne ho haina		prescription ta hunxa ani complain haru lera aauxa haina testo ma chai prescription hudaina
	Current use	rational													pharmacy haruma basne man power haru le basic samaney antibiotics haru afno experience ma full course ma chalauda ramrai hunxa jasto lagxa kina vane sadhai doctor available hudaina haina teskaran le basic antibiotic haru full course ma chalauda samasya naholaki jasto lagxa	anuchit ra uchit ko liyera aba jaslai samsya xa usko lagi uchit		aba maile herda kheri testo duruprayog chai gareko xaina jasto lagxa ahile chai haina aba aru khas aba antibiotic awasyak anusar matra dienxa duruprayog khasai vayeko jasto lagdaina malai chai
		Irrational							khas ma teti uchit ta hoina yo, jathavawi use garne ta hoina antibiotic vanne chij. Paxi gayera yo ausadhi le kaam gardaina, rog ko atilta badhdai janxa.		yo 75%anuchit paryo. aba full trained swastha karmi nayera ho ek number, sewagrahi ko janchetana le pani ho kaha jach garyo vane ramro hunxa vanera ahile pani jana chetana ko kami ahile pani xa .jaha duin din ma thik parxa jaha double triple aausadhi dinxa uslai thik lagxa jaha 3/4 dinma vayeni thik parxa ramro tyo ho vanera bujhdaina tara jasle double triple ausadhi dinxa jasle xito thik parna s…	pahile ko dajo ma ma matrai haina ki maile chai afno lab pani xa tyo hisab le garxu tara antata ta dherai bikraal rup lirakhya xa mis use vairakhya xa antibiotic ko aru aru thau	bastab ma manxe haru aauda tauko dukhiraxa rugha lagiraxa malai ta ausadhi khana parxa ki vanera aauda uha haru ko concept ma chai pariwartan vako dekhinxa haina aba hamile chalauda hami euta medical matra navayera yeta tira paramedics pani vako nata le hami lai ali kati consider garera birami ko awastha lai herera chalaunai parne ya naprne vanera diagnosis garera matrai chalaune vayoo pharmacy k…	ali irrational nai lagxa dd. Antibiotic yetikai dirakhya hunxa, uniharulai dose pani tha xaina , manpari khaideko xa, testo vairaxa	aba yeslai anuchit vana chai mildaina kina vane aba self medication chai tyo anuchit nai ho	aba jaslai awasyak nai hudaina without prescription aba kasaile double antibiotic push garxa aba testo push garaune haru lagi chai hami anu chit nai vanxam	rational irrational vanale aba prescription hamile diye pani athawa doctor haru le diye pani jasto practice xa testo matrai vairako xa aba jasto lagxa irrational vanale pani multiple antibiotics haru pani use garirako hunxa kunai euta sano symptoms ko lagi pani haina irrational nai vana paryo euta antibiotic use garnu parne thauma multiple antibiotic use garirako hunxa kahile kahi. antibiotic res…	kunai kunai medical kasto xa vane nachaihine aausadhi pani dui tin ta antibiotic haru eutai kaam garne hunxa haina diyera pathairako hunxa kunai kunai medical haru testo xa navako haina kaam eutai vaye pani dui tin ta antibiotic haru diyera pathairako hunxa

## Sheet: Theme 2
THEME	CATEGORY	CODE	P1	P2	P3	P4	P5	P6	P7	P8	P9	P10	P11	P12	P13	P14	P15	P16		Quotes
Practices related to Antibiotic use	storage practice	date	I: Ani miti haru jaach haru chai? P: ah tyo haru ta pura hunxa. Tyo nagarikana ta hami prayog nai gardainau.	date ta check garnu parihalyo ni .	date haru hami suruma aauxa ani store garinxa. Store garepaxi pratyek 3/3 mahinama hami expiry store ko box 3/3 mahina ma date herekai hunxu maile	date haru ta padhda kheri FIFO haru x ani First Expiry First Out, tei ho	date haru ko tei ho first ayeko lai first ma dine ho. Matlab pahile ayeko lai pahilai dispense garne ho teslai store garera rakhda kuna ma basera date expire hune sambhawana badhxa.	check garne, line bela pani check garne, dine bela pani check garne.		store garda kheri chai first ma chai date		maile fifo sihdhanta anusar chai aausadhi rakhne gareko xa jun aausadhi pahila aayo teslai pahila bikri garne ra paxi aako lai aausadhi haru chai paxi bikri garne tyo chai garxam	aba expiry date haru check garxau	aba testo ta aile samma maile gareko ta xaina balla 4 months vayo. Sabai medicines haru timely nai xa expired ta vako xaina. Tei vayera khasai knowledge vayena malai.		3/3 mahina ma check hunxa check garda agadi aako chai hami tala rakhxam ani main tei ho aako date chai jun bililing hunxa ni aako date chai tei bata tha hunxa		expiry date matrai herni ho store garne belama
		location	Ab teha vanxa ni, ‘store in cool dry place’ haina testo thau ma .	: antibiotic matrai hoina pratyek ausadhi ko store eutai prakar le huncha hamro ma. Tei sukkah thau ma rakhne, direct sunlight bata jogaune.	paani bata store tei anusar milayera rakheko		direct sunlight bata jogauna paryo ra dry thau ma. Tespaxi alikati bacha harule navetne thau ma rakhxu, tei ho.	chiso, ghaam bata bachaune tei ho		tespaxi tapaikko sunlight bata moist haru bata bachauna paryo haina	gham dherai nalagne thauma nai milako xau rakhne thau		gham vayo light vayo ani chiso ani pani bata jogayera store		gham bata jogauna paryo chiso bata joogauna paryo bacha haru bata jogauna paryo haina temperature dekhi sapai kura milayera rakhna paryo
		light	tei aba teha dherai gham lagne thau xaina, aba gham ta chekihalxa teha.	: antibiotic matrai hoina pratyek ausadhi ko store eutai prakar le huncha hamro ma. Tei sukkah thau ma rakhne, direct sunlight bata jogaune.			normal roop ma k huncha vanda yo antibiotic light bata jogauna paryo, moisture bata jogauna paryo, direct sunlight bata jogauna paryo ra dry thau ma ra direct sunlight bata jogaune ho		Tesko lagi gham jaha aaudaina, yo pharmacy ma direct light audaina, tei bihana matrai ho light aaune tei vayera light naaune thau mai xa, tei rack mai xa. Antibiotic ko lagi arko chuttai thau navayera tei rack mai rakhne garyaxa. Tei gham direct najane gari, nabigrine gari.		gham dherai nalagne thauma nai milako xau rakhne thau	mero pharmacy herne ho vandekhi mero pharmacy ma chai purba side ma farkeko xa mero pasal vanum na aba mero pasal ma chai bihana gham chai aauxa aba bihana gham aayepaxi chai tya hami le parda rakheko xa	gham vayo light vayo ani chiso ani pani bata jogayera store		gham bata jogauna paryo	sunlight bata protect garxam	ani direct sunlight ma parna hudaina ani tei ho
		preserving the structure of medicine		ausadhi rakhda tei ausadhi ko gudastar nasta huna Nadine upayeharu lai hamile surakshit dhanga le tei cool and dry place mai rakhne ho ra tesko batta, structure nabigrine garera rakhne ho .					Tei gham direct najane gari, nabigrine gari.				ani birko lid haru pani herera store garxau
		temperature			kura ta hami taapkram uh garxau	normal yeha ta temperature mili nai rako xa ni lagvag	eslai temperature maintain garnu pardaina bisesh gari capsule ra tablet form ko kura garda kheri. Ra eslai injection form ko antibiotic lai pani khasai temperature maintain garnu pardaina.					tapkram chai hamile chiso ma pani hamile chai chiso pani hamro pharmacy ma xaina tato pani xaina ra hamile freeze pani rakheka xam freeze ma rakhne aausadhi haru bisesh garera anti rabbies vaccine haru vayo tt vayo lab ko jun saman haru vayo iniharu chai hamile freeze mai rakhxam ra aru chai tapai ko milayera racking garera milayera chai rakhxam			antibiotic store ko lagi ta temperature maintain hunu paryo 2 to 8 degree celcus vitra rakhna paryo	normall temperature ma rakhxau	store garda euta room temperature ma store garne
	expiry and near expiry management	return to dealer	aba myad sakiyeka ausadhi haruko chai tapaiko kunai chai aba tyo dealer haru cha ni uniharule firta laiana manxa vane firta dine	tespaxi teslai return hune lai refundable saman vaye refund garne, firta pathaune navaye faldine	vayeko ta 1 mahina agadi nai firta garnu vaneko hunxa wholesale le. Hami 1 mahina agadi nai firta garxau vyayesamma, navaye tei anusar milayera firta hunxa.	teslai firta pathaidine.	Near expiry lai return nai garincha.	tyo return garne ho.	3 mahina gadi nai return garne garyaxu. ah maile jaha bata jun dealer bata lyako hunxu, tei nai return garne garyaxu.	date expire vako lai ta aba hamile jun party sanga medicine leko hunxam ni nepali company ko vayo vane 2 din mai return hudaina tesko replace ma dinxa k hamilai ani Indian medicine ko case ma chai before 3 months expiri hunu vanda 3 mahina agadi chai hamile return gardina parne hunxa k nepali company ko chai date expiry vaisakeko paxi pani date naghisake pani unuharule replace gardinxa k	expiry vako company haru lai sapai firta garxau haina tesle garda hami euta cartoon ma expiry lekhera hami chai rakhxam ani tyo aausadhi jaha bata tesai lai dinaxam	myad sakiya xa vane kun company bata aaxa tesailai return garxam	kati kura haru return hunxa return garxau haina		testo aausadhi haru lai myad sakyo vane expiry collection garera ek thauma rakhxau ra jun suppier le pathako ho tesailai return garxau. hamile pathaidinxam haina supplier lai pathaidinxam pack garera ani la yo ta jadaina vanyo vane la utai utai faldinu vanxam hami uni haru le k garxan tyo chai tha xaina	date sakeko aausadhi haru chai return back nai hunxa hamro aba kasari uni haru le taha lagauxa tyo tha hunna hamile chai return gardinxam	expire vako pani return hunxa tyo depend garxa kun chai company ko ako ho haina	ma chai khas k garxu vane testo aausadhi lai 3 mahina agadi ki firta diyera pathaune sakinxa vane yei bata pathaune ho navaye jaha bata saman lera aako ho antibiotic haru lera aako ho 3 mahina agadi nai la tapai ko aausadhi maile sakina aba tapai le k garne lera janus credit malai katera leraaidinus bas teti ho
		disposal	hoina vane chai fyakidine	falne chai jhola ma rakhera nagarpalika ko Fohor sankalan garne gaadi auxa, tesma rakhera pathaidine.		, tyo ho vane falnai paryo, fohor ko tractor aauxa k vayo ra	expire vaisakeko lai ta falne ho euta nischit thau ma. Aba return jancha vane return garne ho jadaina vane ta tyo ta. Return jadaina vane dekhi nischit thau ma dispose garincha. Jata tatai bato ma falne kura pani aaudaina. Teslai ki jamin muni gaaddine ho ki athawa euta nischit thau ma surakshit tarika le garxau.	tyo ta gaadne ho	maile falnu pareko tablet matrai ho. Teslai tablet futayera tyo cover matrai faldexu ani tyo capsule lai chuttai rakhi nai raxu aile kei dispose ni garya xaina kinavane proper disposal xaina tei vayera maile 1ta kaam nalagne batta mai chuttai rakheko xu.		kunai kunai firta nahune khalko vayo vane vile haru xutai rakhxam tyo tablet haru xutai rakxam ani jalaune thau xa k mathi health post tira tya jalauxau k	kunai kunai dispose graxau aago lagayera chai jalaune gareko xa hya chai aba fohar haru chai bihana bihan dolaghat pathaune gareko xa syringe haru testo saman haru chai ago lagayera jalaune garekko xa	hamile jalai dinxau				sake samma nearly expire huni bittikai return gardinxam aba natra vaye chai ahile samma chai testo vaako xaina tyo baki vako chai xaina medicine haru. direct un packed garne ani flush gardinxam k	kei gari ekk dui patta aayo vane by chance tyo chai purai futaune ra plastic ma rakhni ani dhulo lina aauxa tei pathaune ho
		keep separately		date sakkeko ausadhi lai hamile chuttai euta expiry box bhanera hamro store ma huncha. Teha lagera hami rakhxau.		teslai chuttayera rakheko hunxau tala patti. Sakina lageko lai chuttyaera rakhinxa. Esto hunxa k recall garnu paryo ni kunai ausadhi date sakepaxi firta jadaina haina aba teslai 2-3 mahina agadi nai inform garnu paryo					euta cartoon ma expiry lekhera hami chai rakhxam	expire hunu vanda agadi nai euta bakas rakheko xau tyo bakash ma chai hamile jamma garxau aba kahile kahi jhukera xutxa vane tyo afno thauma xa aba hamile chai 5/7 dinma herera chai yo chai garne garxau	hami le thyakai date puraii lekheko xa aba jastai 2078 july aja kai tarik lekheko xa vane hami surukai din ma hatauxau teslai ani haina vane expire hunu vanda 4 din agadi nai nikalerai rakhxau							near expiry cha vane pani teslai agadi rakhxau, tesko nigraani huncha. Jhukkera parla ki vanne huncha, tei vayera agadi agadi rakhdai janxau. Tespaxi expire vayepaxi date gayepaxi teslai tei expiry box ma lagera rakhxau. (P2)
		order proportionately					kunai kunai ta testo huncha tara hami expire hune garera tetro thulo parimaad ma order pani magauda pani magaudainau. Kati jancha tei hisaab le garne ho.		store maile ekaichoti dherai quantity ma magaune garya xaina. Maile magaudakheri 1 cartoon 100-200 tablet samma ho magaune maile.									dherai aasuadhi chai store gardina antibiotic chai haina badhi ma dui batta expiry date matrai herni ho store garne belama
		FIFO system				date haru ta padhda kheri FIFO haru x ani First Expiry First Out, tei ho						maile fifo sihdhanta anusar chai aausadhi rakhne gareko xa jun aausadhi pahila aayo teslai pahila bikri garne ra paxi aako lai aausadhi haru chai paxi bikri garne tyo chai garxam			aba date chai 3/3 mahina kahile 2 mahina hami expiry check garxau haina check gare paxi FIFO system lagu garxau hami le long days ko lagi ali paxi rakhxau short days ko agadi rakhxau agdai ko date vako pahila bechxam
	Dispensing antibiotics	give information about dose and duration	Ab akoi koi le chai aba antibiotic vanau khas chai aba eti din uti din khanu parne vaneko ta antibiotic nai ho. Aruharu ta aba herera ek/dui hapta abatyo chai antibiotic dida chai kasari khuwaunu bunxa, dinma kati patak khuwaunu hunxa, kun kun bela khuwaunu hunxa vanera uh sanga sodhpuch garera aba 6-6 ghanta, 12 ghanta haina, tyohisab ma chai esri khanu parx ayo ausadhi, esari khanu parxa vanera…	ausadhi disakepaxi ausadhiko matra ko barema bataunu paryo, batainxa. Ani nischit samayesamma khane sallah diencha hai. Ani khana agadi khanuparne ho ki paxi khanu parne ho, tyo sabai kura garera pathainxa. Ausadhi ko uchit prayog ko sambandha ma sabai vannu paryo	hamle vanxau. Huna ta paile vanda dherai tha vako xa haina tei pani sabai manxe lai antibiotic ko dose kasari khane vanne tha ta hunna tyo hamile nai vannu paryo ni.	antibiotic dine belama sabai vanda pahila ta k ho cause tyo tha hunu paryo haina, k vairaxa ani tespaxi dine vaneko dose duration dine ho. Kati ghanta ma khanu parne vanera dinu paryo, k k khanu vayena vanera dinu paryo tespaxi side effect, diarrhea lairako hunxa haina, tyo vanera dinu paryo. tei ho at least pathayepaxi dose calculate garera pathaunuparxa bacha haru lai pathauda kheri. Jastai dry…	hoina sabai manche lai dose ko kura tha hudaina, kati manche lai tha pani huncha, tha navayeko lai hami vanchau, tha vayeko le afai bujhnu huncha.				dose haru yetai		aba time ma khanu parne kura haru vaihalyo dose pura garnu parne kura haru complete dose ani kun bela ma khane vane kura haru vanxau	main kura vaneko time lekhdine ho. Time mai khanu khana khayera khanu vanne ho. Teti kura kaile ni chutn vayena	Jankari ta antibiotic timely khaunu paryo ra 12 hrly vaye 12hrly khana paryo 8 hrly baye 8 hrly 6hrly vaye 6hrly khaana paryo time ma khane vanera hami time nai lekhera deko hunxam k specially antibiotic dida kheri 6 baje 2 baje 10 baje khanus haina khana agadi khana paxadii vanera lekhya hunxa
		counselling	ma chai esri khanu parx ayo ausadhi, esari khanu parxa vanera uniharulai bujhauxau pani. Teipani unlai tapaile kasri khuwaunuhunxa, kun bela khuwaunu hunxa kun chai khalko birami ho tapaiko vanera chai dine garxau	ausadhi disakepaxi ausadhiko matra ko barema bataunu paryo, batainxa. Ani nischit samayesamma khane sallah diencha hai. Ani khana agadi khanuparne ho ki paxi khanu parne ho, tyo sabai kura garera pathainxa. Ausadhi ko uchit prayog ko sambandha ma sabai vannu paryo	Yedi thik xa antibiotic din una ma 2/4 din khayera herxu vanyo vane ma k vanxu vane thik xa yo khanu, yo khayera ausadhi ko kunai reaction vayo, kunai ausadhi athawa antibiotic le kaam garena, tyo vayo vane tapai le sambandhit thau ma tapailai kaha payek parxa doctor lai dekhaunuhos. Else vaye ta vaihalyo, vayena vane teha dekhaunu vanxu ma.	Normally pathauda hamle garna sakne vaneko khane kura k k khanu hudaina, vandine vaneko side effect haru vandine ho, jastai amoxicillin haru khada maximum diarrhea vairako hunxa haina, kunai kunai le constipation garauxa. Vandine vaneko side effect haru vandine, proper dose regimen haru vandine, tei ta ho ni.	antibiotic khanai parne awastha ma yo dose complete garnai parcha, ki start nai garnu hudaina, euta kura tyo. Tyo pani aba nischit dose samma dinu paryo, minimum 7 days athawa 5 days tyo pani antibiotic heri heri huncha. Aba antibiotic khanai parne awastha ma yo nakhai hudai hudaina feri kina vanda uh hanai serious awastha ma jana sakcha, infection hanai growth huna sakcha, adit nai huna parne aw…	yo khana paxi khane, khali pet ma nakhane tyo haru.Esto esto hunxa vanera. Uslai side effect ko barema tyo batainxa	herera ani minimum 1 hapta ko dose, uhalai vanda kheri pani joro kum vayepani course complete garnu vanera counselling garera pathako hunxau pryaye sabai manxe lai. Tei normal tesko dose pura garnai vanxu ma. Maile chai pardaina vanera counselling garera pathauxu tara koi koi patient le ali mannuhunna. Testo belama maile vanera esto ho esto ho, joro badhi xa vane khanu navaye pardaina vanera coun…	khayera aba aja tapaile khanu vo voli aba tapailai ali kam vo vanera xodnu hunna tapaile dose pura garnu parxa vane kura haru hunxa haina ani tespaxi weak haru banauxa diahrrea lagne chances haru hunxa tesko side effect haru chai batai dinu parxa tesari nai ho	dose haru yetai aba side effect yo yo huna sakxa pani vandinxam haina suru mai yesto yesto huna sakxa yesto vayema rokdinu allergy haru kunai dabaur haru aayo vane teti khera yo rodinu hola samparka garnu hola vanera sapai vanxam.	typhoid ko dekhako xa aba uha lai chai aba antibiotic 5 din dekhi liyera kamsekam 7 din samma khanu parxa aba yo chai tapaiko kitanu marne aausadhi ho yeslai chai natutakina khanu hola vanera chai hamile sallaha dinxam tara gau ghar ma k xa vane hamile chai 5 din ko aausadhi dinxam milayera . aba jasari ki kasailai antibiotic dinu paryo vane pahila chai maile motivate garna paryo bujhauna paryo a…	aba side effect ko kura haru jasto kaasai lai aausadhi khada kei dekhiyo vane turuntai farkera aaune kura haru vanxau haina khane kura haru roknu vane kura haru jastai uha le aaisadhi khanu vayo kei samsya aayo vane chai nakhanu hai tesle chai rokxa hai vane kura haru vanxau ani aausadhi lai chai gham ra heat ani osilo thuama narakhnu surakxit thauma jhundayera rakhnu vanxau hamile dhuwa haru nal…		aba k vanera pathako hunxa prescription ma tyo anusar khane time ma khane course complete garera khane bichma naxodnu vanera force garne antibiotic dida kheri garxau k aru aausadhi ma vanda pani course pura garna ko lagi patient haru lai counseling garxau
		inquire about allergies								pahila antibiotics kahnu vako xa ki nai sodhinxa ani sodhi sake paxi khako vaye testo allergy haru kei vako xa ki vanera sodhinxa haina kasai kasaiko hunxa ni aba antibiotics khayera allergy haruani yo khaisakepaxi post ko kura garinxa	kun antibiotic khanu vathyo haina kun antibiotic bata allergy vako thyo ki thena tyo pani sodhxam						ani allergy haru ko kura vayo
		inquire about other medical conditions			birami sanga aba antibiotic dinu paryo vane tapaile ausadhi kun khairaxa jastai pressure xa xaina, sugar xa xaina vanera ani tapaile regular ausadhi k khairako xa vanera sodhxu. Sodhda kheri kunai regular ausadhi khairaxa vane tei anusar dinu paryo, khako xaina vane yo ausadhi khanu, else kei vayo vane sambandhit thau ma uh garnu vanera dinxu ma.
		look for prescription	Aba prescription ma ta aba doctor le jachayera usle tyo gareko hunxa, Aru ma chai hami nachai kana chai jathavabi prayog hami gardainau . Arum,a chai hami naachikana chai jathavabi prayog hami gardainau Aba prescription ma ta aba doctor le jachayera usle tyo gareko hunxa, Arum,a chai hami naachikana chai jathavabi prayog hami gardainau			sodhne khalko kailekai prescription liyera ako hunxa haina. Prescription lyako xa vane sajilo vayo, sarlakka diyo pathaidiyo haina, tei ho kailekai khairako hunxa kasaile ghau vayera khairako hunxa		Aru ta prescribe ma vaihalxa lekhekai
		Look the patient first/symptoms	Sakesamma ta didai didainau. Hami jabasamma birami herdainau, hami birami herera matrai dinxau navaye ta much ko, hachuwa ko bhar ma ta hami antibiotic didainau. haina tyo ma uh sanga sodhxu. Koi koi ta aba birami naherikana ta hami didai didainau, prescription bahek. Aba prescription ma ta aba doctor le jachayera usle tyo gareko hunxa, Arum,a chai hami naachikana chai jathavabi prayog hami garda…	paile rog ko prakriti, rog ko condition k xa, usko complain k xa tyo paile hami sunxau. Hami sadharan jaach garxau, tespaxi ausadhi dine ho.			Aba koi koi chai alikati vanauna malai antibiotic nai chainxa vanne lai chai doctor ko ma nai janu tespaxi uhale awasyek kuraharu herera, report haru herera aba diyexa vane linuhola vanera hami pathaidinxau.		history ho main k xa kaso xa, history herera patient condition	testo condition ma chai aba tapai ko infection haru jasto tounsilitis ghati ko infection haru xa ki yeta uti herera chai aba usko din vayo fever akko yeta uti sodhera chai hamle chalaune chai tesari ho.			uhako complain haru sunxam k vayera aako vane kura hamile pani examination jasto throat herne uh alai tounsilitis xa ki xain ye kura haru herera ani matra tapai ko yo awastha xa yo aausadhi khanu parxa vanera vanxau			symptoms ko adhar ma uslaai antibiotic dienxa	bacha haru lai lera aauxa k mainly community pharmacy ma tei nai chaiyo vanerako hunxa k tesari. arko vane ko symptoms herxau
		inquire about other medication use		paila kunai ausadhi khaira xa ki xaina tei sodhene ho.	ani tapaile regular ausadhi k khairako xa vanera												arko vaneko aru kunai medicine linu vaxa ki xaina thap antibiotic haru khanu vako xa ki xaina testo sodhinxa
		identify the cause first				antibiotic dine belama sabai vanda pahila ta k ho cause tyo tha hunu paryo haina, k vairaxa										hamile sodheko var ma antibiotic didaina grahak haru lai samasya liyera aayepani clear ma dekhine kei infected vayo vaneballa
		dispensing less dose				chaine vanda kum matra ma antibiotic ko dose hunxa ni tyo vannu parne ta urai hoina at least 3 days hunxa ni antibiotic ko haina. Normally chalauda hamile yeha 3 din ko chalainxa, 3 din samma vayena vane manxe haru agadi euta hospital xa . badhi pani didainau, kum pani didainau. At least 3 days hunxa antibiotic chalayepaxi, jun vayepani ani chalayepaxi 3 days mai kum vayena vane agadi hospital xa…	chaine vanda kam ma, tyo pani cha kinavanda koi sanga paisa kam huncha, paisa kam hunebittikai aba chalaunu parne case ma didai Nadine kura pani audaina. Aile lai aba 3din ko lagi atahwa 2 din ko lagi vancha, immediately lagattai thapne manche pani hunchan haina. Teskaran le paisai chaina vanera awasyek belama Nadine kura pani audaina. Tara uniharu auxan atahwa naikai ko thau ma chai linus hai va…		Koi koi ta paisa xaina vanera chaine manxe harulai kaile kai dina nasakya, dina napako pani xa 1-2 jana testo case pani xa navako hoina. Paisa xaina ani paisa navako hisaab ma uniharu aafai nalaijane vanera aafia malai 2 din khaye pugxa vanera maile counselling garda gardai pani kati jana mannu hunna patient harule.
		general checkup before dispensing						paila history line, general checkup garne, tei ho. antibiotic yeha khasai kada chalaidaina, samanya vako belama matrai ho. Chest ko sound sunera, wheezing sound xa ki k xa sunera dine ho					hamile pani examination jasto throat herne uh alai tounsilitis xa ki xain ye kura haru herera ani matra tapai ko yo awastha xa yo aausadhi khanu parxa vanera vanxau
		medication for gastritis												Ani yo antibiotic dida normally gastritis garauxa ni ta, tei vayera gastritis ko pani medicine rakhne gareko xa. Aru precaution vaneko ta khasai yestai ho
	Dose completion	complete the doses			ah dose uhale lagvag maile yeha garna lako 12/13 barsa huna lagyo, tyo hisaab ma dose complete garera thik vaxa vanera dherai pani ako xan. Hola aba thik navayera hospital pani ako holan, dose complete gareko hunxa. Maile suruma 3 din 5 din vand adherai dinna ani 3/5 din khayera thik hunxa, paxi tthapna akai xan manxe haru.				maile sodhda kheri, aba ma gharmai gayera herne kura vayena herya pani xaina. Malai vanda kheri khako xu vannu hunxa. Tara pryaye le khakai vannu hunxa.		yeha ko manxe haru ali satarka dekhinxa aru vanda bolako bela aaune dherai hunxa koi koi aaudaina haina natra ta aauxa follow up ma. Follow up ma aayepaxi tension hudaina k k vayo sapai tha hunxa ani jasto 24 ma ghanta ma kaam garxa tyo aausadhi le kati jana le ta tapai ko xa agyata haru ek din ma herxa ekdin ma kam vayena vane vagxan doctor change garxa medical change garxa testo pani xa ahile c…	ta maile vani hale aba dherai pratisat manxe haru le antibiotic vane bitikai dose milayera khanu hunxa tara	90% le chai hamile vaneko follow gareko vetinxa ahile	garxa dose ta 80% le ta garxa	hamile tesari antibiotic dine vaneko maximum 5days ho haina aba standard days chai 7 days vanxa haina aaba 7days standard maintain garna nasakeni basic standard fulfill hoss vana ka lagi minimum 5days khanu parxa khayena vane tapai ko rog niko hudaina niko vayepani paxi tapai lai samasya vayo vane yo aausadhhi le xudaina yo vanda kada aausadhi khanu parxa vanera pathako hunxa hamile dar pani dekh…	mukhya clinic vanera aauxani jun biswash le aauxa ni uni haru le complete garekai hunxa ra recover pani more than 95% hunxa		pahila nai vanera pathaune ho yeti samma dose hunxa antibiotic vaneko 5 ota 2ota tesari dina aayo vane xaina nai vanera pathai dinxu yesko yeti dose ho 5 din samma khanu vayo vane tapai lai paxi samma lai thik hunxa ramro hunxa aba 2/3 khayera kaam xaina tyo khanu ra nakhanu ma keii farak xaina vanera pathadinxu
		can't say				tyo vanera pathaune ho, afule counsel garerea pathaune ho, nakhane lai ta ka lagxa ra									aba hamile patient lai aausadhi diyera pathayesi ta course pura garyo ki garena vanera follow up gareko hudainam haina praye jaso le chai pura garxan		yesto hunxa koi koi le magera course naii dirrako hunxa haina aba lagnu chai hunxa tara aba koi koi le chai paisa hudaina ani tapai lai thorai aausadhi diyera feri aaunu vanera pathaune hunxa
		return back to take medications			testo khalko manxe auxan lagvag 30-40% gau area ko manxe auxan yeha.		tyo khal ko manche haru chai kamai matra ma hunchan testo kailekai testo pani aaiparcha tara thorai hunchan.		ah aunu hunxa katipaye farkera aunuhunxa tyo ausadhi samanya khoki ko hunxa ani antibiotic magnuhunxa. Maile khoki ko pathaidinxu, else hunxa vanera pathaidinxu, aunuhunxa katipaye.
		don't return						koi koi aunuhunxa koi koi aunuhunna. Dherai jasto aunu hunna.									testo manxe haru ho khanu parxa vanera janu hunxa tara tesari garo xa farkina koi koi lai aba ma yeti matra liyera janxu yeti khayera herxu vane pani hunxa k			adhikansa le garxan hola asto lagxa. Ana garxan ki gardaina hamile ta tyo survekshyan gareko xainau, ausadhi hami pathauxau. Koi le ausadhi purai khaiyo, theek vaiyo vanera feedback dine ra follow up ma aaune pani hunxan koi ta. Koi ta audai audainan, ausadhi lagepaxi ka ho ka ho, birami sanga samparkai hudaina.
		don't complete							Koi koi le chai maile 3 din khayesi thik vayo ani chode pani vannuhunxa, testo belama karaidinxu pani uha harulai. Else esto hunxa, paxi garo hunx akaam gardaina pani vanidinxu.	maximum ma chai garnu nai hunxa . lanu hunxa dui tin din quick hunxa haina ani vanum na antibiotic khayera 2/3 din ma niko vayo vane khana xodnu hunxa k ani parsi palta feri 4/5 mahina ko interval ma repeat episode hunxa ani aaunu hunxa maile yesto yesto aausadhi khana xodya thiye feri khada hunxa ki hudaina vanera sodhnu hunxa k					kei percentage le chai aba sancho vayepaxi xodne trend paniek dui jana ko sunya xu. kati le 30% le chai malai lagxa complete gardainan jasto mali lagxa
		follow up									Follow up ma aayepaxi tension hudaina k k vayo sapai tha hunxa	hamile 5 din ko vanda badhi ko antibiotic diraakheko xaina tara dherai jasto manxe haru le thik aye paxi aayera feri aausadhi thapera khanxa					garxan aba koi koi le chai follow up garxan maile ful course khaye aba yesto vayo vanera aauxa ani aru certain percent chai aaunuhunxa sapai lai ta follow up garnu pardaina haina aba koi koi chai aaunu hunxa	follow up ma praye bolako manxe haru ta aauxa ahile chai kasto xa vane follow up ma bolayeko chai ahile yo covid le garda kheri ali kati garai manxa aauna chai tera parye 2/3 mahina agdai cha aaunu hunthyo 5 din vane paxi 5 din ma 10 din ma vane paxi 10 din ma aaunu hunthyo
	reasons for not completing full course	carelessness					arko kura helchekrai le pani huncha	tyo ta careless garera ho.	Ani arko vaneko tei ta ho ni manxe harulai thik vayepaxi malai ausadhi chaidaina vanne bichar ayera ho ki jasto pani lagxa. Tei ho 2ta karan.
		lack of awareness				tyo nakhane le ta nabujhera khadainan. 1ta khayo thik vayo vanera khadainan haina, nabujhera khadainan.		Ani yo bare alikati janakari navayera pani ho. Yo antibiotic yeti tym samma prayog garnu parxa vanne sikshya navayera pani ho.	arko vaneko aafai pani self lai nai haina malai 2 din khaye pugxa, dherai khanu pardaina. Dherai khayesi ma kamjor hunxu vanne testo aafnai thinking rakhera nalaijane pani dherai jana hununxa. Jamma 2 din lai laijane athawa 5 din lai laijane garnuhunxa.	uha haru ma ali kati awareness pani kam xa. yo maile dekhxu vanda antibiotics awareness kam ani manxe lai aba medicine khanai napaross vane manasikta hunxa ani aru khaisake paxi pani thik vayesi aba kina khairahanu vane thinking euta tyo karan le pani ho.	euta kura ta manxe ko thik vayo agyanta hunu parxa haina		euta awareness nai vayo antibiotic kati din khanu parxa kina khanu parxa aba tyo khayo vane k hunxa ya k hudaina vane tesko gyan nai kami vayo hami le jati j gare pani tyo kura bujhdaina haina patient partyl e haina ani arko kura vaneko economic nai ho	tuyo 20% le tei ho aba dherai khanu hudainaausadhi vaneko testo testo aunuhunxa		aba koi aba patient aauxa vane tyo bisayema nabujheko hunu parxa
		forgetfulness							pahilo ta badhi jasto ta birsine baani le nai ho yo chutaune pryaye le birsine baani le garda chutaunu hunxa.						arko birsidine bani k jastai aba tauko dukhyo vane po usle samjhinxa joro aayo vane po usle samjhinxa khanu arxa time ma aausadhi vanera haina dui tin din antibiotic aausadhi kahye paxi symptom haruu bisatarai bistarai disappear vayera janxa tespaxi manxe le aausadhi kahna birsinxa
		economic conditions	Hina tyo esto xa, ausadhi ta dherai prakar ko hunxa. Kasai kasai lai nilnai gaaro hunxa, astai vanau bacha harulai ta ausadhi khuwauna pani gaarai xa. Aba koi khanai mandaina. Koi koi chai nilna nasakne, koi koi chai paisa navayera. Koi koi chai k, esto khalko chai samasya xa Hami ta aba uslai samjhaune ta samjhaune nai ho, tapailai yo yo vayeko xa, tapaile eti din ausadhi din ma yei patak khanu …	hamile hamro tarfa bata ta tyo hudaina haina, chaine matra vand akum hamile didai didainau. Aba biramikai aagraha anusar paisa napug vaye, aile lai 2 din lai dinus, 3 din lai ma paxi ayera kinxu vanne hunxan. 1-2 jana hunxa. Purai matra kinna nasakne ta kum nai hunxa haina. Koi koi aba esto hunxa, 7 din khana parne chij lai pani 7 din ko lagi ladainan k pryaye le. tei paiso napugne. Yeha ab baaki…	tyo xa ni, sabai sanga aafno aafno samasya hunxa. Koi sanga paisa hunna, koi k hunxa. Jastai 3 din ko dose khanu paryo vane paisa chaina avne 2 din ko dose pani dinu parne hunxa. Ani vannu paryo antibiotic le 72 ghanta paxi kaam garna suru garxa. Antibiotic ko dose vaneko 3 din/ 5 din ho, tapailia kaam nagarna sakxa. Aile lai 2 din lai laijanu feri tapaile saknu vanda agadi ausadhi thapnu vanera …		tyo pani cha kinavanda koi sanga paisa kam huncha, paisa kam hunebittikai aba chalaunu parne case ma didai Nadine kura pani audaina. arko kura aba economic ko karan le pani huncha aarthik awastha ko karan le pani huncha	testo auxan, aba paisa vayepaxi feria auxu vanne hunxa, feri jasari ni aaunu, continue garnu vaninxa.	ah 1ta ta aarthik karan vao	sabai antibiotics sasto hudaina nit a jasto aba potassium calmete yesto aausadhi haru euta kai 35/40 rupaiya parxa ni ta testo economic status eutai hudaina kasaiko chai aba malai 2 dinko dinu tespaxi ma lina aauxu vanera haina aba hamile ta vanxam yesko course yesto hunxa bichma khayera xodna huna vanda panihudaina kati condition ma chai economic condition le garda vanum na economic condition ra…	kahile kahi paisa ko pani samsya pani hola main ta aba agyanta ho tespaxi paisa ko pani kura hunxa haina tespaxi paisa usko bebastha vayera pani aauna namaneko ho.	hami kaha aaune vaneko bises garera nimna bargiye athawa madhyam bargiye matra aauxa hune khane haru ta hospital hidi halnu hunxA ra nimna bargiye madhyam bargiye manxe aako huna le uha haru sanga dherai paisa pani hudaina ani tyo hisab le paisa ko karan le antibiotic dina paryo vane aru aru milayera dose ghatayera dinxam	arthik nai ho tyo sapai vanda ta	esto kasto case ma auxa vanda baira bata auxa ani paisa pugira hudaina. Ani paisa napugepaxi paxi lanxu aileadhi matrai dinu testo vanirako hunxa. tyo ta aba lagvag 20% jati auxa. Dherai nai auxa testo manxe haru. Koi koi paisa napugera economic karan le pani dose sabai didaina, mahango pani hunxa ni ta antibiotic dherai mahango hunxa ni ta tei karan le gardakheri.	aauxa aauxa aba yesto ho comparatively antibiotic aru aausadhi vanda ali mahango pani hunxa haina Nepal ko context ma ani tapai ko gau tira bata aako pateint haru lai paisa hudaina k paisa navaye paxi k garne aba khana parne hunxa 5 din 7 din haina ani paisa xaina vanyo vane dinai parne hunxa aba 7 din lai aausadhi lane paisa xainaa vane 3 din lai dinus athawa 5 din lai matra dinus vanxan haina a…			kasto belama ma aauxa vanda kheri ma sanga 50 rupaiya matra xa haina ma sanga antibiotic kina lai jasto cipro 80 rs jane kina lai 50 rs matrai xa aba manxe chineko xa vaen ek packet nai diyera pathaune ho paisa paxi lerai dinus vanera haina aba haina yeti matrai linxu dui tin paxi aayera kinxu vanyo vane tyo pani thikai xa adhi katne adhi matrai diyera pathaune dui lai pugxa dui din paxi aauxa ku…
		hard to swallow for children	Hina tyo esto xa, ausadhi ta dherai prakar ko hunxa. Kasai kasai lai nilnai gaaro hunxa, astai vanau bacha harulai ta ausadhi khuwauna pani gaarai xa. Aba koi khanai mandaina. Koi koi chai nilna nasakne, koi koi chai paisa navayera. Koi koi chai k, esto khalko chai samasya xa
		feeling okay after few doses		Complete nagarnuko karan aba 1-2 matra athawa 2-4 maatra khayepaxi uniharulai thik hunxa, symptom lukxa tespaxi uniharule thik vayo vanera khadainan.			mero bichar k cha vanda katipaye manche haru antibiotic suru gareko 3-4 din paxi alikati kum vayo vanera choddina pani sakne raixan, dose complete nagarne pani dekhiyaxa. Aba malai kum vaihalyo aile kina khane, paxi parya bela feri khaula vanne manxe haru pani hune raixan						100% le nai sahi prayog ta pakai pani gardaina hola haina aba kati ta hami lai kam bayena vanera 4/5 din paxi farkera aaune hunxa paxi bujhda chai aausadhi nakhayeko khayera pani paxi bichma xodeko testo haru chai vetinxa		complete nagarnu ko karan euta chai manxe lai pida thik vaye paxi nakhane k jastai joro aayo niko vayepaxi kina khanu yeti dherai aausadhi yeti dherai khayo vane kamjori hunxa vanxan haina			praye bujhayera pathaune bela praye khanxa haina kunai kunai rog haru hunxa 2 chakki 3 chakki khane bitikai niko hunxa ni aausahdi chai xoddinxa. pura nalinu karan chai 2 chakki 3 chakki khane bitikai niko vayo yeah niko vaisakyo khana pardaina cetamol jastai thanera nakhaidine kya ani paxi follow up aauda kheri 10/ 15 din paxi feri aauxa ni aasuadhi pura khayo vanda kheri maile 2/3 chakki khaye …
		long course					aba lamo samaya samma ausadhi khana garo pani manchan euta kura,
		depends on counselling					Tyo chai euta kasto vand alikati awareness ra counselling ma pani var parne kura ho.									tyo convience garna nasaknu ho haina aba koi aba patient aauxa vane tyo bisayema nabujheko hunu parxa
	in case of demanding specific antibiotic	previous use	Tyo antibiotic kina khuwayeko, kasali khuwayeko, k vayera khuwayeko		tyo belama antibiotic jasstai grahak le yo naam ko vanera maagyo vane ma sodhxu tapaile pahila khairakhnuvako ho vanera. Ani ho maile khairako vanepaxi doctor lai dekhayera khanuvako ho ki aafai, maile doctor lai dekhayera khako, maile course sakayera thapna aako ho vanera vanxan uniharule ani ma dinxu.			aba khairako manxe, paile yo khayera thik vako vanne manxe lai dirakhinxa	Ani kailekai dose pura navayera kailekai dose complete garna ko lagi pani liyera aunuhunxa uhaharu prescription liyera kagaz liyera aunuhunxa. Ani testo ma diyera pathaune gareko xu	haina sodhinxa pahila kun lai yo chaiyo haina kina lina pathhaunu vayo vanera ani ani afai le pahila yesto pill chalako thyo ani tyo chalako vayera chai feri yo khana thalekovanera vanu hunxa k			chai uha haru le yo khairakheko kunai kagaj haru ya ta aausadhi kai cover leunu vayo vane dinxau					tyo suitable hunxa ki hudaina pahila testo aausadhi kei khako xa ki xaina haina aba kunai aausadhi haru khada kheri reaction haru garya xa ki xaina garya xa vane kun aausadhi le gareko xa ani aasadhi yo vanda pahila kahile khako ho antibiotic tyo sapai sodhne ho ani matrai dine ho
		prescription		testo hamile tesari maafne lai didainau, prescription chaiyo paile yeti maatra khako yeti napugera thapnu paryo vanne khalko vayo vane dekhi hami dinxau navaye didainau. nalyaera kaga matrai lyauxan kaile kai khol matrai liyera aauxan. Yo ausadhi khairako sakiyo, aba thapnu paryo vanera aauxan, testo ma dienxa.	Prescription xaina vane maile uhaharulai sodhxu, prescription xa xaina vanera ma sodhxu ani maile khairako ho, falano doctor lai dekhako ho, aile chutexa, aile hami tour ma niskeko hou, yeha niskeka hau, chutya hunale vanxa uniharule. Prescription xa nai vanxa uniharule.			tyo ta tei garinxa.	prescription xa ki xaina vanera sodhxu. Kaile kai koi medical person le counselling garera phone ko through asadhi maagna aunu hunxa kailekai. Testo ho vane ko ho, kasle prescribe garnuvaxa tei anusar diyera athauxu. Ani kailekai dose pura navayera kailekai dose complete garna ko lagi pani liyera aunuhunxa uhaharu prescription liyera kagaz liyera aunuhunxa. Ani testo ma diyera pathaune gareko xu.	prescription nai leraunu hunxa navaye xa kati jana maile yo aausadhi khako thiye vanera medicine ko name ani tyo patta haru lera aaunu hunxa k	antibiotic dine prescription ma . aba chaihinxa nai vane matrai ho antibiotic dine natra didaina. hami kaha chai prescription pani dinxamtyo vayepaxi uslai praman pani vayo aausadhi khako jathavavi pani lekhna mildaina tesma kina ki hamro ma ta doctor pani basxa MD pani aauxa harek sanibar hya ta MBBS daily aauxa bihana bihana hamro ma ta systematic xa tara sapai thau ma xaina	doctorko yedi purji aayo vane doctorko prescription aayo vane hami dinxam	hamile prescciption lyako xa vane dinxau tesari haina navaye chai uha haru le yo khairakheko kunai kagaj haru ya ta aausadhi kai cover leunu vayo vane dinxau navaye tetikai magera chai antibiotic didainau; tesari ta aba katai hospital bata long time khairako haru le cover matra pani lera aaunu hunxa haina aba testo Kathmandu ko prescription lera aaune pani xa kahile khol matrai lera aaune pani xa…
		symptoms							main uhako sign and symptoms ko aadhar ma chalaune ho maile. Sign and symptoms k xa kaso xa, kun disease sanga related xa tyo sign haru, kun milne xa tyo anusar chalauxu antibiotic. Testai chalaunu parne condition xa gaaro xa, fever dherai xa, infection badhi jasto sign haru xa vane chalauxu natra vane normally aile lai yeti lanu, aile lai ali lai joro xa vane joro ko navaye rugha xa vane rughako…			haina uslai aba samanya rugha khoki lagya xa vane cetamol haru decol haru diyera pathauxau antibiotic didainam
		inquire about the disease first	Ah aba ayo vane tyo kasle lekhidiyeko, tyo ausadhi , k vayeko, kaha jachaunu vayeko, teha birami chai k vayeko, tyo sodhpuch garera matrai hami dinxau				tyo belama aba usko problem sodhincha	Navaye ta checkup nagari dine garya xaina.	Koi hidna sakdainan vanne thau ma phone ma history sodhera ani condition sodhera pathaune gareko xu.
		give to those who know the use of antibiotic		nalyaera kaga matrai lyauxan kaile kai khol matrai liyera aauxan. Yo ausadhi khairako sakiyo, aba thapnu paryo vanera aauxan, testo ma dienxa.	tyo belama antibiotic jasstai grahak le yo naam ko vanera maagyo vane ma sodhxu tapaile pahila khairakhnuvako ho vanera. Ani ho maile khairako vanepaxi doctor lai dekhayera khanuvako ho ki aafai, maile doctor lai dekhayera khako, maile course sakayera thapna aako ho vanera vanxan uniharule ani ma dinxu.	yo wala dinu vanera yao vane, magepaxi ta dinu parihalyo ni. Raixa vane dienxa, rainaxa vane order garera. Aba yo wala ausadhi dinu vanera aaune generally padhekai manxe hunxa haina, halkafulka medical line kai hunxana k athawa haina raixa vane usko buda, budi koi na koi le recommend garera pathako hunxa k yo lyaideu vanera.	ah tyo ta kasto cha vanda testo pani case aauxa. Jasto aba data dukhiraxa, swelling pani maximum vairaxa uslai tyo khalko problem xa vane euta jane ko manche le, knowledge vako manche le tyo pani naam liyera auxan. Tetikhera hamile dina pani parcha kina vanda uniharule afule minimum 5 days ko lanxa tyo awastha ma dinu parcha. Euta kura k cha vanda kheri ati pani mancheharu chan ajavoli ko samaya …							tara testo dine chai garyaxa hai. Baira bata yo antibiotic dinu vanera ayo vane dine garyaxa, dina ta nahune ho. Dine chalan xa.	lina aaune ta dherai kam nai xa antibiotic ko name tha hune dherai kam xa hainaek dui jana koi medical manxe nai hunxan athawa kunai chai medical person le sifaris garera aako hunxa nit a mobile ma msg pathako hunxa photo pathako hunxa yo ausadhi dinus vanera tesari hamile dine ho	malai yo antibiotic dinu vanera aaune percent chai 1-2% matrai hola. testo khal ko kura chai uha haru ko choice ho haina usle kei bujhera na aako hola vanera hami agadi badhxam		testo belama chai dine ho aausadhi jun magyo tei diyera pathauni ho yo yo samaye ma khane ho vanera pathaune ho
		Counselling
	Practice of returning antibiotics	accept them	Koi koi le ta firta lyauxa, yo ausadhi khana manena athawa yo ausadhi le ramro gareana vanyo vane , testo vanera pani aauxa. Tara dherai jaso chai hami testo bewastha sanga tyo ausadhi dina pani didainau, birami naherikana didainau, yeti dose tapaile khanai parxa yo khayena vane tapailai faida pani hudaina vanne samhai bujhai pani kosaile 100 ma 1/ 2 jana auxan.		lyaunuhunxa. Maile yeha regular check garda malai thik vayo yo ausadhi firta garnu vanne manxe pani xan. maile herera date expiry herera firta garnu parihalyo ni. Sadhai aairako regular customer hunxa. Ani ma sodhxu kina antibiotic ko course nakhanu vako vanera. Ani thik vayo vannuunxa ani firta ni garihalxu maile.	tei 10% jati manxe le ho firta lyaune, 1-2 ota khane ani firta lyaune.		uhaharule falnu hunxa, aba sakesamm khanu vanne hunxa. Khayera badhi vako lai koi le return garnuhunxa.
		do not accept the returned ones							Line garya xaina kinavane uhaharu le kasari rakhya hunxa gharma tha hudaina. Gham ma rakhya hunxa ki tha hudaina. Return chai lidaina. Uhaharu khanuvako jati khanuvo, khanuvayena ta aba sakesamma sabai khana vanxu nakhanuvako faldinu vanxu.	hamile ta gadrdainam kina nakhako vanera gali garxam aba dherai le firta leunu hunna afaile rakhnu hunxa ani paxi chai repeat vayo vane chai ani tespaxi u yo garna thalnu hunxa ani aayera suggestion haru dinxum					khoi tyo chai hami laii tha hudaina haina		yeah testo chai xaina testo vaye pani khanai parxa vanera vanxam
		rarely		koi koi chai aauxa hai. Koi koi aba maile ausadhi 4 matra khada thik vayo, maile yeti kina khane vanera firta lyaune samasya pani hunxa. 1 pratisat.			tyo grahak haru le prayog garera baki raheko vannale tyo baki hune garera nai diedaina euta kura. Kinavanda euta nischit samaya samma euta usko full course ko lagi diencha teskaran le baki rahne vanne kurai hudaina. tyo ekdumai kum matrama ma ho tyo return, testo hudaina.				antibiotic aba1/8 percent matrai ho aausadhi nakhaikina thikvayo sir aba firta aba 1/8% matrai ho dherai ta haina koi koi aauxa yo aausadhi thik vayo aba radkhdinus vanera	firta pani leuxa tara pahila jasto chai tapai le aba feri firta leune haru kami xa		testo aile samma xaina. Aile samma maile 1 jana veteko ho, dherai xaina testo. firta vaneko 1 choti ho tyo pani kaam vayena vanera 1ta matrai use gareko thiyo tespaxi aru return leko thiyo Amoxicillin				praye aaudaina
		accept and use after checking the quality	Haina tyo ta aba bigareko vayedekhi ta kurai vayena haina, aba koi ta nabigarne hunxa ni jastai capsule ma, strip packet ma haruma ta nabigarne hunxa ni. Aba lyauxa ani tei miti siti herera aba k vaxa pwal paryaxa ki, hawa pasya chai ki haina, tyo herera chai tesko byabasthapan garinxa.		maile herera date expiry herera firta garnu parihalyo ni. Sadhai aairako regular customer hunxa. Ani ma sodhxu kina antibiotic ko course nakhanu vako vanera. Ani thik vayo vannuunxa ani firta ni garihalxu maile.	Aba normal condition ma xa vane firta lienxa haina, kachyakkuchuk vako xa vane firta liedaina.	Aba leakage cha vane hami lidainau tyo, ramrai cha vane chai liencha.						testo uha haru le khayo ani kam vayena vanera antibiotic change garnu parne testo condition ma chai change gardinxau ani bigreko xaina capsule haru bigreko xaina vane fitra linxau damage xa vane chai lidainau ani syrup bottle haru chai hami firta lidanau seal kholisakepaxi jun aausadhi haru chai lidainau bigreko xaina exchange garnu parne vayo vane chai firta linxau			ali kata fast and furious vanxan ni testo hunxa aba khayo dui paila hidne bittikai niko hunu parne concept banayera aauxan kya ani garo xa hai
	dispensing without prescription	look at the patient	Hami sakesamma didainau. Birami aafaile here vane chai, aba birami hamile aafai health centre ma basera health post ma basera birami herne nai ho hamile haina. Aba tyo birami herera chai tyo matrai dine ho. Tesari andaaz ko var ma chai hami tesari dine garya chaina.
		common practice				prescription magne chalan, prescription liyerai aauxan aba narcotics vayo vane prescription maginxa. Navaye general ma prescription maagne chalan Nepal vari nai xaina hola kai pani. Normal chij aafaile herera diera hunxa. Arko Vanya prescription bokera aauxan. Arko Vanya regular medicine khane hunxa, tyo prescription nadikana kantha vairaa hunxa regular patient hunxa ni aune bitikai yo ausadhi va…	Nepal ma k cha vanda prescription bata pani antibiotic aauxa pryaye garera ra kehi maatra ma bina prescription pani antibiotic chalirahancha. K cha vanda chalaune byakti, dine byakti ko ho? Adhikarik ho hoina, usle diagnosis garna saknu paryo. Sadharan case ma hai yo, maile jatil case ko kura gareko hoina. Samanya case ma euta dhikarik manche le sahi antibiotic samaya mai chalaidiyo vane dekhi ty…	kaile kai hunxa testo. Doctor ko prescription, hospital najikai vayeko karan le	dekhiraa hunxu, prescription bina dherai nai dekhiraa hunxu.	normally prescription liyerai aaunu hunxa ani koi chai ma hospital jana sakdina malai antibiotic haru nai chalaidinu vanerai aauxan hami tyo condition ma hami dinxam.				xaina testo practice garidaina. Matlab aba lina ayo vane sidhai dine nai gareko xa prescripton navaye pani. Antibiotic ma testo hudaina khasai tara hamle padhda khei yo illegal ho, prescription vaye matrai dine vanera padheko ho hai. Tara yo practice ma kahi k ho k ho diraa hunxa majjale. Hami pani aba kailekai tonsilitis vayo vane pani Azithromycin le vayena vane tyo Amoxicillin ra Clavuline wal…	prescription bina kam nai hunxa kunai kunai bela ot bata magna aaune chalan xa ni hamikaha ahile jasto ghati dukhyo azythromycin dinus ghau sukne aausadhi dinus vanera afai aauxan ni amoxicillin dinus vanera aauxan ni praye jaso testo line aune haru lai hami dina parihalyo	: tyo chai hamiko ma kamjori chai xa hamiko vaneko desh mai kamjor xa haina mero kura ma matrai haina 77 jila ma nai xa haina malai lagxa 24/25 barsa ko anuvav ma yo chiz chai sapai thauma kamjor xa		ah prescription haru dinxan kasaile , kasaile didaina tei ho. antibiotic haru ta purai xa ni prescription nai chaienxa vane xaina
		no alternative							khasma vanne ho vane ta prescription bina dinai namilne ho pahilo kura ta. Ani arko vanu vane manxe lai option nai xaina k khana bahek aru option nai xaina. Aba blood test garera khau vane pani yetatira ki ta sidhai Dhulikhel nai janu parxa, Dhulikhel pugna lai time lagxa. Uniharulai teha pugne kharcah le yei ausadhi hunxa vanne ni sochxan kati janale. prescription bina dinu parne, tyo pani samas…
		Dispense after checkup									jasto aba 3/4 din dekhi samasya thik vairakhya xaina ragat check garda pani dekhirako hunxa infection haina viral xaina sanka xaina yo viral xaina yo bacterial nai ho vane dinxam

## Sheet: Theme 3
THEME	CATEGORY	CODE	P1	P2	P3	P4	P5	P6	P7	P8	P9	P10	P11	P12	P13	P14	P15	P16
Knowledge of Antibiotic Resistance	cause of ABR	underuse	aba resistance ma chai aba kasaile chaine matra ma dose nakhayema, chaine jati dose ramro sanga nakhayema, kasaile chai paile khayeko paxi chai… 1ta ta dose namileko karan le ho ra aba kaile khane kaile nakhane, testo karan le garda pani esto hunxa.	Ausadhi uchit samayema nakhane ra purna maatra ma nakhane		antibiotic resistance tei ta ho ni overuse, misuse, underuse vayo vane resistance hunxa								Ani paisa napugepaxi paxi lanxu aileadhi matrai dinu testo vanirako hunxa. Tyo case ma ani arko pali tyo manxe audai audaina. Teti le nai niko hune ho ki khai k ho tespaxi ta aba resistance develop hune vayo ni ta ani testo adhi matrai laijane dherai case haru xa.
		unnecessary use				antibiotic resistance tei ta ho ni overuse, misuse, underuse vayo vane resistance hunxa	aba maile bujhe samma k cha vane dekhi antibiotic resistance ko kura garda kheri use garna naparne belama use garyo ra use garisakepachi fully dose complete garena vanedekhi antibiotic resistance hune sambhawana badhxa.	tyo ta misuse nai ho.
		not complying with the dose	1ta ta dose namileko karan le ho ra aba kaile khane kaile nakhane, testo karan le garda pani esto hunxa.	Biramile ausadhi ko sahi sewan nagaridine, tyo maatra bigarne haina, teso vayepaxi ausadhi resistance hunxa ra vai pani raxa.			use garisakepachi fully dose complete garena vanedekhi antibiotic resistance hune sambhawana badhxa.		antibiotic resistance hunu ma proper dose, complete dose khayena vane hune vo 1ta. Arko vaneko dose pugena vane athawa body lai jati chaine ho tyo vanda kum dose ko antibiotic khanuvayo vane pani resistance hunxa.		uni haru suru dekhi nai kada kada aausadhi khayeko karan le pani aru ko kura dose pura nakhayera pani antibiotic resistant vako xa. yo praye chai dose namilera pani hunxa duratition pani namilera hunxa kati din khanu parne tyo khaidiyena biramile vane yo resistant hune chance hunxa	antibiotic ko resistannce mukhya karan chai hamile thik matra thik samye samma khayena vane bich bich ma xodyo va ne resistance hunxa malai chai tyo lageko xa	resistance ta xa vanu parxa dose complete navaye paxii resistance ta hune vaihalyo ani unnessarily pani jasto pahile po hya deurali ma euta healthpost xa tya janxa tya bata vayena vane medical aauxa medical bata vayena vane feri arko sanstha janexa testo hudai garda resistance ta hunxa nai sap vanda eutai aausadhi khanu parne tyo saduprayog pani vayeni ani dose pura pani vayaena tesko duruprayog …		antibiotic resistance ta antibiotic properly prayog nagarda ani certain duration complete nagarda kheri utpanna hune euta samsya ho		arko vaneko dose complete garna sakena vane hunxa
		immune system			esto hunxa antibiotic le hareklai ab asabai ausadhi sabailai suit garxa vanne xaina. Aba malai euta le suit garla, tapailai arko le suit garla , kasailai cetamol le pani suit hunxa haina, aba tei ta ho ni kasailai cetamol allergy hunxa, kasailai Decold allergy hunxa. Tyo hunale alikati aafno immunity power le, blood le usle sabaile hunxa ni tyo ta.
		misuse of antibiotics				antibiotic resistance tei ta ho ni overuse, misuse, underuse vayo vane resistance hunxa		tyo ta misuse nai ho.	Ani aba junsukai bela pani khairakhnuvo samanya infection huda pani khane nahuda pani khane testo vayo vane pani resistance hunxa jasto lagxa malai.	haina amoxicillin haru le tya ko manxe haru lai xuna xodisakyo re kya kina ki tyo ta antibiotics ko misusele ho ni	viral ma antibiotic chalaidine testa haru le pani resistant hune chance hunxa		resistance ta hunxa nai sap vanda eutai aausadhi khanu parne tyo saduprayog pani vayeni	Yo aba community pharmacy tira kasto hunxa vanda yo already disakya hunxa. High ekdum khatra khalko antibiotic diyeko hunxa jasle garda resistance hunxa ani tespaxi further treat garda kheri resistance vako karan le treat garna pani gaaro hunxa. resistance vaneko normal belama samanya rog lai pani antibiotic chalaidiyo, aba regular use garyo antibiotic haru chaidai nachaine belama use garyo vane …		aausadhi prayog garda sahi rog ko pahichan nahunu dosro kura	misuse vayo dherai antibiotic chalayo vane hunxa arko
		over dispensing									medical wala haru le dine agyanta pani ho sap vanda thulo agyana ho aba double triple antibiotic deko hunxa awastak nai navayeka lai pani dirako hunxa yesle garda pani ho					kunai aausadhi pasale haru le bechxa ni nafa ko lagi aba 500 mg ko hunu parne aausadhi 450 mg vayo vane tapai k garnu hunxa euta main samasya tyo dekhiyo haina aausadhi ko quality ko jati hunu parxa tapai ko body ma hami teti mg ko hunu parxa body weight ko hisab ma paunu vaneko galti ho tespaxi aausadhi le kaam gardaina
		self mediction													chai self medication pani ho jasto lagxa malai jasto antibiotic liyera gayo khayo niko vayo course complete vayena aba ntibiotic Nepal ma OTC drug jastai Nepal ma jaha pani pauxa haina aba bahira tira ho vane strictly hunxa antibiotic doctor ko prescription bina dina paudaina pharmacy ko haru le haina aba Nepal ma chai easily available k aba la malai azythromycin dinus vanyo vane jaha pani pauxa …
	consequences of ABR	less effective antibiotic	Parinam ma chai yo ausadhile malai choyena.	Teskaran ausadhi nai kaam nalagne haina, ausdhi ko chemata ma ekdum raas aune, tei hunxa. Tei ho darlagdo sambhawana.		tesle resist garxa, tesle kaam gardaina	parinam haru k vand kheri jasari purano antibiotic haru kaam nagarne vairaxa, jun kisim le kaam garcha vanera diyo tesle kaam nai gardidaina. Jasto Amoxicillin le paila ramro kaam garthyo vane dekhi aile amoxicillin le matrai kaam garna chodisakeko cha, tesma Clavunic acid vanne plus garnai parne awastha xa. Tyo pani euta practice ma doctor haru le lekhirakhxa. Tei ho paila samanya kisim ko antib…	tesko power uh hunxa vaninxa	second time use gardakheri un result aaunu parne tyo dekhidaina				jasto suruma usle amocilin nai khayera hune kura ma amoxicillin khayena usle arkai aausadhi pani dose complete garena vane ta voli tei aausadhi le pani uslai kaam ta gardaina pakai pani tyo vanda high dose ko aausadhi khanu parne hunxa testo hunxa resistance le garda	arko vaneko paila normal khoki lagda pani use garyo re ekdum high dose ko antibiotic combination wala use garyo re. paxi aba tei kunai serious case ma resistance vaisakepaxi tesle kaam gardaina ni ta	antibiotic khada dose complete garera khayena vane antibiotic resistance hunxa paxi tei antibiotic khada tei bacteria marna sakdainau athawa tyo samsya samadhan garna sakdainau tyo condition lai resistance vane bujhxu ma haina		result haru chai naya strength ko bacteria develop vayo vane tyo antibiotic le kaam garna nasake paxi rog niko huna time lagxa ra consequences vaneko niko huna dhilahunu arko vaneko death samma pani huna sakxa antibiotic napayera
		mutation of bacetria					Ra tyo khal ko germs, bacteria haru kill nahune, tesko growth and development lai narokne, tyo feri naya generation bata generation ma growth hune, euta feri arko naya vanau na COVID kai kura garau euta naya variant ayo vanxan ni, tei kisim le antibiotic un bela payo tei bela chalauda kheri bacteria le pani naya roop le prastut hola jasto malai lagxa.
		new diseases					feri arko naya vanau na COVID kai kura garau euta naya variant ayo vanxan ni
		transfer of resistance to others		parinam ta ekdum darlaagdai hunxa. Jastai tyo resistance vako bacteria aruma transfer vayo, saryo vane teslai pani resistance hunxa tyo ausadhi pani. Tyo resistance bacteria ko infection ma ta jun ausadhi le resistance vaxa, teslai pani resistance hune sambhawana badhi nai hunxa haina
		effect in body			sabai vanda paile jiu ma allergy hunxa suruma, allergy hune, jibro ali baklo hune ani pisaab ta pahelo vai nai halxa haina, aba jiu lattha nidra lagla jasto hune hunxa.						tespaxi tapai ko tyo aausadhi lle kaam garena tesle garda yei ho effect sarir lai pani effect paryo kharcha pani badhyo ani lastma chia tei ho liver, kidney ma asar garxa	aba antibiotic ko resistance ko sachikai vanuu paryo vane antibiotic le yedi kaam garena vane manxe lai jokhim ta hunxa ni hainahamile ta antibiotic dinxam thik huna lai ei antibiotic chai ramro sanga khayena bichmai xodeko xa ani feri chai hamile tei antibiotic deko le kaam gardaina ani tapai ko jiwan ta dharap ma parxa nit a		antibiotic ko…….. consequence vaneko antibiotic ho ni ta else bacteria maarne ho ni ta aba else garda gut ma pani normal flora hunxa ni ta jun vaneko good bacteria ho. Aba tyo bacteria lai pani yesle asar garne vayo. Tesle garda Gastro related problem haru aune hunxa, yo 1ta major jasto lagyo malai.		nakaratmak asar tapai ko internal organ haru sapaima dekhaune nai vayo heart function digestive function dekhi tapai ko kidney fucion dekhi ti chiz dekhi vaye varko organ ma parxa k asar
		use of strong antibiotics				tyo vanda mathiko use garnu paryo haina		tesle kaam nagarne, hard khojne, normal le kaam nagarne.		tyo vanda higher dose ko antibiotics haru khaiene			jasto suruma usle amocilin nai khayera hune kura ma amoxicillin khayena usle arkai aausadhi pani dose complete garena vane ta voli tei aausadhi le pani uslai kaam ta gardaina pakai pani tyo vanda high dose ko aausadhi khanu parne hunxa testo hunxa resistance le garda
		recurrent diseases						course pura navayepaxi recurrent vairahane
		disease not treated							Birami thik nahunu, samasya badhdai aane, koi koi lai allergic reaction dekhine.								ra consequences vaneko niko huna dhilahunu arko vaneko death samma pani huna sakxa antibiotic napayera
		increased expenditure									resistant vayepaxi tapaiko kharcha badhyo nit a tyo aausadhi le kaam garna xodyo ni ta tyo kharcha pani badhyo
	Changes felt	change in antibiotics sales	Nani aile ta sabailai resistance pani badhna thalisakexa hai. Paila paila chai Tetracycline haru chalainthyo. Tyo ta aba karib karib chai chaina nai aile. Sulfanomides haru chalainthyo paile , tyo pani aile karib karib chaina nai haina vandakheri										pahila chai birami haru sakesamma antibiotic aasausdhi haru nakhau vane hunuhunxa vane ahile chai kei vaihalyo ane kudera aaihalne		sakdainam ahile ko jun naya generation ko antibiotics haru chai j hoss ramrai xa side effect haru kam xa pahila ko vanda ta cost ko hisabma comaparatively mahago xa	mero anuvav ma 24/25barsa ko period lai herni ho vani amoxicillin ra azythromycin xa ni inharu ma k xa vane ali kati ramro xa ali move badhi viarako xa		pariwartan haru ma testo kei xaina hola mulya ma chai ghat badh vayera aako hunxa haina tei matra ho
		change in literacy					antibiotic misuse vairaxa athawa najani najani baira gairaxa, tyo pani sochnu hudaina. Education ko level alikati badheko pani cha.			dherai jasto aba ahile ta manxe ma pani alikati dherai city area jasto vayo haina tyo vayera pani manxe le jo use garxa ni unniharu le pani ali kati antibiotics ko barema tha xa k ra uniharu le kasto kura garxan vane aba dui tin din fever aaisake paxi unharu afai nai malai antibiotics haldinus hai vanera afai patient haru bujhxan.		tara bisesh garera ahile antibiotic ko gyan chai jana manish ma aaisakya xa pahila ko dajo ma kina vane ahile ta harek patra patrika television haru vayo sanchar madhyam bata dherai kura haru aairakhya xa yo bisayema manxe haru sachet pani vairakhya xara manxe le pani sodhxa yo antibiotic ho vanera	ahile manxe haru pani hami yesari birami basnu hunna vanera chai auxan aausadhi lina upachar garna chai
		increase in dose completion rate						aile ta paila jasto xaina. Paila paila santibiotic magne tara course pura nagarne hunthyo. Aile sakesamma 50% ati change vaxa paile vanda.
		self-medication							Aile dherai manxe haru aafai panim alai yei ausadhi dinu antibiotic nai dinu vanera aafai khojna aaune pani dherai xa. Maile pathaune vanda pani aafai use garne badhi xa paileko tulanama.	dui tin din fever aaisake paxi unharu afai nai malai antibiotics haldinus hai vanera afai patient haru bujhxan. maximum chai afai prescribe jastai garnu vako hunxa		aba tei vanu paryo ni ahile pani gaughar ma jati motivate gare pani ahile pani doctor sap ma kaha asti tapaiko bata lageko aausadhi le malai ta thik vayo yo bimari chai mero ghar ma xa mero xora lai pani joro ayyo aba khuwauna hunxa ki hudaina vanera kahile kahi phn pani hunxa testo pani manxe haru xa		maile dherai doctor harulai sodhisake. Ani doctor le pani tei vannuhunxa k, uniharule aafai use gardinxa, community harmacy bata esto antibiotic chalaidisake paxi hamlai pani treat garna gaaro hunxa.		dherai kura haru bujhidaina k aba manxe haru net search garera aausadhi lina aauxan k sapai vanda garo kura xa tya nira usle tya herera aauxa ah mero lakxan yo ho yo yo aausadhi dinus vanera aauxa aba ahile sab vanda sajilo chai birami hune wala haru lai sajli pakxya ma yo xa tapai le mehenat garirakheko maile mehenat garrakheko pani ali kata xaya ma xa
		less effective antibiotics							Hamile paile dekhi antibiotic khane gareko, hamlai normal ausadhi le chudaina, uniharuko aafnai dharan xa tyo barema ani kaile kai aba fever 101, 102 aauda kailekai bacterial infection ko sign dekhida pani Cefixime chalauda kaam nagreko hunxa kailekai. Ani arko vaneko yo Tonsil ko lagi Amoxicillin le nikai ramro kaam gartho paile, aile amoxicillin le kaam nagareko athawa resistance vako ho ki, pu…		change ta dherai xa pahila Cotrim haru haina ahile kaam gariraheko hudaina Nepal ma amoxicillin pani kunai kunai ma kaam garxa kada kada aausadhi chalayeko hunxa aru thauma	jaha pani antibiotic ko prayog haru huna thale paxi pahila jati chai aausadhi le kaam garthyo tesko ko anupat ma ahile teti chai kaam garirako xaina.
		change in people's perception								manxe haru lai chai chadai thik hunu xa k aba jastai kunai viral joro aayo vane aba rugha nai lagyo vane pani manxe ma aba ekdam 2/3din mai thik hunu paryo vanera pani manxe haru antibiotics ko demand chai tesari badhya xa k. maximum manxe harule chai aba ali kati afulai garo vaihalxa ki dui tin joro aayepaxi pahila pahila ko medicine haru herera pani abaa afai medicine haru chalaunu hunxa k		ahile bisesh garera antibiotic bich mai xodne chai yo agyanta ko karan paisa ko kami ani aba yo thik vaisakyo aba pani kina kahana paryo vane pani hunxa gaughar ma aba dui din tin din ausadhi khayo ra uslai chai thik vayo aba kina khana paryo vane pani xa manxe haru ma yei karan le garda chai manxe haru le antibiotic bichmai xodinxa	pahila ko vanda ahile ko ausadhi haru ma rate thapiyeko xa haina pahila chai birami haru sakesamma antibiotic aasausdhi haru nakhau vane hunuhunxa vane ahile chai kei vaihalyo ane kudera aaihalne k malai tauko dukhyo aausadhi khanu parxa vane concept vayo k aausadhi khane manxe chai badheko xa
		Antibiotic resistance									uni haru suru dekhi nai kada kada aausadhi khayeko karan le pani aru ko kura dose pura nakhayera pani antibiotic resistant vako xa tesle garda			Aba resistance test garxa k ani resistance kun kun ausadhi ko xa xaina vanera herdakheri tehanira dherai resistance dekhairako hunxa estai kura le garda kheri.	vinata tax a ni pahila kunai nischit antibiotic le dherai lai niko parthyo haina aba ahile naya naya generation ko mahago mahago antibiotics haru aairako xa ni pahile ko ciprofloxaxin haru prayog hunna haina aba tapai ko tyo resistance vaisayo k resistance vaisake paxi sasto pani thyo effective pani thyo tara resistance le garda kheri ahile hamile chalauna sakdainam ahile ko jun naya generation k…	pahile ra ahile ma ta dherai nai aausadhi resistace vaiskya xa jastai for example catacyclin ini haru chai almost resistance dekheko ra side effect badhi vako dekhinxa
	experiences of antibiotic resistance	yes						tei ho lagaatar ausadhi khada pani kum nahune, birami niko nahune, tei ho.	lab test ramro navako vayera naikai lab test navako vayera 1 jana patient lai yeha Cefixime deko thiye maile UTI ko lagi ani UTI kum vayena vanne hisaab ma maile uhalai ekchoti urine test garnu parxa vanera uhalai refer gareko thiye maile. Ani tei case ma IV bata Ceftriaxone chalayepaxi matrai kum vako vanera uhale vannuvo paxi. Jasamma tei cefixime ko resistance ho ki k ho tha vayena athawa aru …		xa testo kati aausadhile kaam nai gardaina khayera sidhyo tara kaam nai garya xaina. Kei vayena sir yo aausadhi khayera vanera aauxa tyo vaye paxi antibiotic nai change garne k	aba koi koi manxe aauxa yo aausadhi le malai kaam garena ani ma uslai sodhxu tapai le yo aausadhi khanu vo?doctorsaap tyo aausadhi khaiyena maile xodidiye aba nakhaye paxi kaam gare paxi kina khana paryo vane pani hunxa testo ani koi khayera pani kaam nagareko hunxa testo manxe haru pani aauxa aba testo ayepaxi k garne	tyo ta kasaiko physical pani huna sakxa manxe haru ko hamile aausadhi chalayo amoxicillin chalayo amoxicillin le kaam nai garena arko pani kati din 5 din khanu parne pani usko complication infection haru kam vako xaina ani hamile refer gareko testo case haru pani hunxa		ciprofloxacin vaneko entric fever ko lagi choice of drugs thyo pahila tara usle k garne vane cipro lane 3 di lai dinus na 2 din lai dinus na vane lane joro aayo vane khane ani 3 din lai antibiotics khayesi 1 mahina lai joro hatne haina tyo manxe le frequently fever ko case liyera aaauna thaylo k ani hami haruko ma cipro vanda ramro ta kei pani thena ty bela blood herda entric fever dekhiyo cipro …	euta yo UtI ko kura liyera uslai aausadhi chalyo streptocin hamile chalayo usalai sapai kura dekhiyo rbc haru temperature high xa uncountalble maile vana khojeko UTI dekhiyo haina aba yo aausadhile thik hunu parne vanxu aba hami le aru lai chalauda tyo aausadhi uslai chalauda thik vayena kaam garena tespaxi culture garda kheri resistance dekhiyo ani tyo hataisake paxi jun chalaiyo tesle kaam gary…
		no		hamle ta veteko xaxinau kinavaedekhi hamilai tha pani hudaina. Kina vanda hami sanga lab pani hudaina. Hamie herdainau, blood test gardainau, hamlai tha hudaina.		uniharu aafai regular medicine use garne haru koi asthmatic patient hunxan haina, vanau na aba chaati ma infection vayera Amoxicillin le choyena ra arko khairako hunxa ni ta kada Cefodoxin khairako hunxan ni ta, resistant develop vayera ta khuwako hola ni doctor le vanera bujhau na. maile aafaile personally herexaina, resistant develop vayo vanera dekhexaina. Aba khaidira hudainan, vaneko jasari …				testo ta xaina							ah ahile samma chai dekhya xaina testo ta vaxaina
	responsible for antibiotic resistance	consumers	Biramile aba chaine jattiko dose khadaina ni usle haina ani arko kura k vane aarthik karan pani ho	ra tyo ausadhi user haru, birami vanau na uniharuko durupayog bata pani hunxa.tei ho.	Ani yo ausadhi khanu yo nakhanu else esto hunxa vanera doctor le ta vaneko hunxa. Aba tyo vanda vandai pani maile khaye vane ta ma nai vaye ni. esto ni ta grahak koi le k vanxa aba jastai Amoxiclab ali mahango xa 30-40 rupiya parxa. Aba hamisanga paisa xaina ali sasto ausadhi dinu vanxa ani haina testo dinu mildaina tapailai lekhya yo xa yo khanu vanyo haina ma aafnai hisaab ma khanxu vanera usle…	Arko patient aafai pani ho. Ani arko khaidine manxe le ramro sanga khaidiyena aba every 8 hour ma khanu parne lai 12 ghanta ma khayo vane ta kaam garena ni ta underuse vayo. Athawa sutna dhila vayera chado chado khaidirako hunxan haina.	Ra thorai jimmewari tyo doctor le ra pharmacist le buhayeko kura follow patient party le pani garnu parcha.	line manxe uslai ta k tha hunxa ra. bisek hunxa vanera khana airakhya hunxa, else hunxa vanera deko hunxa.	Ani arko vaneko biramile hamile pathako ausadhi purai nakhaidine, 2 din khayo ani thik vayo vane choddine, kaile khane kaile 1 dose khane, kaile nakhaidine testo huda pani resistance vayo.	uni haruma pani yesto xa aba kasto xa vane eduction lack xa aba sapai sanga mobile xa vanum na ani ahile kasto practice aayo vandekhi kasailai kei vaidihalyo vane kasailai pet dukhyo vane google ma khojxan medicine ki you tube ma khojxan haina tyo karan le yeslai chai yesto yesto vanya thyo hai youtube ma yesto vanya thyo google ma yesto vanya thyo testo pani xa k manxe ma over confident	haina ma sanga paisa xaina yeti kina khanu paryo vane manxe haru pani xa yeti din khanu parxa hamle vanda vanda pani haina yeti matrai dinus na 3din ko 2din ko matrai dinuvane hunxa hamle vanda pani agyanta , agyanta vako manxe haru pani hunxa dherai . ek numberma swastha karmi lai rakhxu 2 numberma grahak pani xa	hamile vanera pani bimari le pani khayena vane usko pani galti vayo	euta ta patient pani ho complete dose nakhane bichma xodne uha haru pani jimebar nai ho ni	uniharu pani dherai ta mandaina aliali uniharu pani responsible ho. Ausadhi thaani navaikana niko hunxa vanera lekhiraa hunxa. Asti bacha ako thiyo 1 jana…..magihalyo. k ko lagi vanda khoki lageko re ani paile pani yesle niko vako thiyo re vanera feri lina airako thiyo. K vanne teslai kasko dosh vanne aba.		lab test garna nachahane arko jimebar vayo	jasle chai antibiotic haru lirakhnu vako xa haina uha haru le ful course khanu vayena vanesi tesla garda resistance hunxa jasle antibiotic consume garirakhnu vako xa uni haru afai responsible hunxa
		Guardians of patient	aba buda budi xa ramro sanga aba usko abhibhabak vanau na chora chori le ramro sanga nabuhayeko haina, kasaile aba nadikana esari esari khanuparxa vanera immewaripurbak time time ma ausadhi Nadine, buda budi keta keti le ta sakdaina ni.
		medicine dispensers		yo ausadhi bikretako bata pani kamjori huna sakxa	haina tyo ta bikreta lai samasya xa ni aba kei vayo vane paile jasto xaina. Aba ausadhi maile diye vane falano le deko yo vayo uh vayo, ausadhi mistake nai diyo ki natra vane alikati jimmewar ta hami xa ni ta.	antibiotic resistance ko lagi 1ta ta chemist vaihalyo haina hamiharu jastai. aba dherai bechna khojera dherai antibiotic pathayo vane pani vayo haina.	bujhaunu paryo. Yo medicine esto khalko ho, yeti samayesamma khanai parcha, yo khayena vane pachi yesto samasya aauna sakcha, yeti ramro sanga khanu vayo vane dekhi yo problem dekhi yo samasya bata yo rog bata tapai mukta paunuhuncha, yedi khanuvayena vane pachi hanai thulo samasya aauna sakcha, tapailai aarthik vaar parna sakcha athawa tapailai dukkha badhna sakcha, rog badhna sakcha vanera pail…	jimmewar ta yo dine manxe ho main kura ta. Jathavawi antibiotic prayog garnu ta mildaina ni, checkup garera matrai garne ho. Tei ho prayogshala ma ramro sanga checkup garera matrai dine ho, swasthyakarmi nai hunxa.	Aba mai aafai pani kaile kai maile pani mistake gareko huna sakxu, kailekai patient le pani mistake gareko huna sakxa. Ani maile sakesamma maile antibiotic misuse nagarepani aru pharmacy harule symptom ko hisab ma, income ko paisa kamaune hisaab ma double dose antibiotic, 2-3 ta antibiotic chalaidine, testo garyo vane pani yeta tira field ma hidne ali tadha ko pharmacist haru aunu hunxa uha haru …		Badhi 90% ta ma swastha karmi lai nai dinxu. uniharu lai bechnu xa haina 2din ko vayeni bechiyo yeti paisa vayeni aayo vanera kamaune udhyasya dimag ma rakhyo vane resistant hune nai vo arko kura malai kamaunu parne euta antibiotic hunu parne duitin ota haldine plus malai bonus pani hunxa aba dui tin thari aausadhi haldiye paxityo swastha karmi ko dos vayo nit a ani arko karanagyanta k aba swasth…	aba yesma jimebar chai yedi uhaharu lai hami ramro sanga motivate garenau vane hami pani doshi hunxau	hamile aba euta ta pharmacy nai jimebar hola aausadhi magnebitikkai dine haina jun aausadhi magda pnai dinxau kati thauma tyo hunxa aba hami medical ine pani vako vayera pharmacy matrai vayera	yo aba malai tyo community pharmacy ko jasto lagxa hai. Uniharule aba dirako hunxa normally dirako hunxa ani uniharulai niko pani vairako hunxa. Niko vayepaxi uniharu mathi jana khojdainan treat garna khojdainan. Ani afaile arko pali yesle ta malai niko vayo vanedekhi arko pali pani tei dinxa jasle garda uniharulai resiatnce ko barema yesko consequence ko barema tha vayena ani bigrinxa k. vanepax…	antibiotic resistance ko jimebar ta sap vanda pahila pharmacist aausadhi pasal nai	sapai vanda pahila rog ko pahichan confirm huna lai lab test nahunu. maile vani hale ni antibiotic subject lai liyera uha haru ko bhumika garnu parne k ta vanda yo fallano rog confirm vaisake paxi khanu parne subject lai dinu parne haina ani maile agi vani hale khanu naparne awasthama pani dui thari dine kya aba tyo chai kvayo vanda maile pasal rakhe ah yesari kaha hunxa a faida linxu vane kisim …	dispenser ko pani samma haat hunxa haina time to time consume garnu time mai consume garnu ani kei gari afno symptom haru kam vayena vane follow up ma aaunu vanu parxa
		government			Sarkar le pura jimmewari linu paryo ni. Ki ta aba esto niyam banaunu parxa ki pharmacist le license nai linu vayena ki pharmacy padhepaxi vada ma lagaune niyam nai nabanaune k. ki vada ma Nadine ki aafai kholera aafai basna parxa hoina vane dekhi euta niyam uh garnu parxa Sarkar le.		Sarkar ko pani cha ni kina chaina. Bivinna rule regulation ma Sarkar kai kura aaucha tara tyo follow sabaile garnu parcha.	Sarkar ta xa ni aba, swasthya siksha sabai ma nisulka garauna sakya vaye ta yo haalat nai hudainathyo. Medical ma jaachne nai hudaina thyo. Pailo prathamikata ta sakar kai ho, sikshya swasthya ma ali badhi, laggani matrai garyaxa eslai ali badhi, naherya haina herirakhya xa budgeting ko hisaab le tara sikshya chai pugirako xaina gaun gaun ma.	yeha najikai euta health post xa. Yedi health post najikai laboratory test thapidiyeko vaye athawa teha sarkari health post ma antibiotic pani xaina manxe haru janxan ani ausadhi rainaxa vanera dherai jana aunu hunxa yeha, tei vannuhunxa janxu teha ausadhi nai xaina vanera sunirako hunxu ma. Ani arko kura teha lab test xaina, yedi lab test matrai vaideko vaye pani lab test garera la yo anusar ko …	testo chai kasari vana sakinxa vane aba main ta awareness kai kami xa haina hamro local community health post haru tesma pani hamro ma pani khas ma aba liyera gayo haina health post haru ma gaisake paxi ta symptomatic hudaina ki clical jasto aba fever aaxa vane ye yo yo garnu yo antibiotic khanu vanxa aba hamro widel test blood haru test garna thalyo vaneta resist hudaina nit a aba hamro Nepal ma…	sarkar lai pani 90% vanu parxa maile kina ki sarkar le nirikxan garnu parne yesma kasle kasle chalairako xa kasle prescribe garnu parne kasko adhikar xa lab padheko 8/10 class padheko le pani kati xa terai tira medical ma basiraxa aba tiniharu le hernu parne kasle k gardaixa kasle pharmacy padheko xaina pharmacology bujheko xaina kun lai kun dine kun lai kun nadne gyan xaina testa testa manxe har…	maile vani hale ni yo sapai aausadhi bibhaag le chai 53 saal ma pasal kholeko manxe ahile samma talim leko xaina hamilai chai tyo dinu parne thyo nit a dosro kura chai chetana mulak talim kko awasyakta dekhinxa group milayera ab agau gharma sapai thauma doctor pugisakeko xaina hamro health policy aru pani xa testo awastha xateskaran le yesma jimebar chai ahile samma sapai thauma doctor le jaach g…		alikati strictly garnu parne thiyo. Jatatatai majjale dirakheko xa yo narcotics haru x ani, tyo jasari yeslai pani garyo vane ali control ma auxa hola natra vane gaarai xa. Sarkarle pani kei ta garnu parne ho.	sambadhit nikaye ho jun antibiotic ko awareness haru jana manas ma lanu parne tyo pani dekhidaina ani antibiotic chai compulsory doctor ko rescription bina bechna napaine vane niyam cha xa hamikaha tara teslai strictly lagu garna sakya xaina haina tyo nai ho k main reason vaneko antibiotic resistance ko
		Doctors			Aba teha hunxa ni blood culture garya hunxa k hunxa, kun ausadhi suru garne nagarne vanera ta doctor le deko hunxa ni ta. Ani yo ausadhi khanu yo nakhanu else esto hunxa vanera doctor le ta vaneko hunxa	ani arko doctor haru pani vaihalyo. double antibiotic chalayera chadai heal garauna khojxan ni ta. doctor haru vayo haina, chadai thik anauxu vanera double antibiotic chalairaa hunxa, k garira hunxa. Normal aba hospital mai practice x ani kunai aba blood culture blood test nagarikana antibiotic chalauxa ki chalaudain doctor le? Doctor le pani microorganism aakha le tukka dekhya hoina hola ni, ho …				chaiyeko khandama ta dina parihalyo hainanachaiyeko khanda ,a pani doctor le prescribe garna xodna paryo prioritise garna paryo government le pani ali kati concern dekhauna paryo vanam na .						ahile ko situation ma vanum na aba hami birami liyera dhulikhel hopial liyera janxam birami nai herdaina aba birami doctor le naherepaxi tetaikai pani tanab vayo afno atmabal dekhi manobal sapai sakinxa haina aba sarkar le ta testo ma kadi kadau garnu parne
		Pharmacists			tei ta ho ni tyo. Aba pharmacist lai waasta xaina. Sabailai sabai tha hunxa vanne xaina, ma po 12-13 barsa yo line ma basera po malia tha xa vanne hunxa. Aba tapailai sabai kura tha nahola, malai sabai kura tha nahola, to hunale alikati jimmewari khas pharmacist le pani linuparxa k
		community pharmacies												yo aba malai tyo community pharmacy ko jasto lagxa hai. Uniharule aba dirako hunxa normally dirako hunxa ani uniharulai niko pani vairako hunxa. Niko vayepaxi uniharu mathi jana khojdainan treat garna khojdainan. Ani afaile arko pali yesle ta malai niko vayo vanedekhi arko pali pani tei dinxa jasle garda uniharulai resiatnce ko barema yesko consequence ko barema tha vayena ani bigrinxa k. vanepax…
	about antibiotic resistance	confusion with allergic reactions	tyo amoxicillin ma chai kasailai diarrhea vayo vanera complain aauxa, kasailai malai chai chilaune foka haru ayo vanne, chilaune foka foka ayo vanne tyo hunxa, tyo vandakheri aba tesko bebastha. Aba testo vayo vane dherai allergy vayo, kasailai saans ferna garo vayo vanna sakxa, dherai chilauna sakxa, dabar dabar aauna sakxa, foka aauna sakxa, testo xa vane chai rokne.		Ektaal ta k vayo vannunxa vane ektaal 1 jana buda buda hunune raixa. Rantidine, doctor le lekhya raixa, rantidine diye, buda le yei khaye. Tyo buda lai rantidine ko esto allergy raixa rantidine ko, rantidine khayepaxi ta manxe maraula jasto gare, khyar khyar garexa manxe maraula jasto vayo, diuso ma eklai xu.ani manxe haru le samatera emergency lage, emergency lagera. Uslai feri Vanya raixa k bud…			resistamce ta vaihalxa, koi lai diarrhea hune, allergy hune, nausea vomiting hune.
		don't know much								yeslai ajhai maja le elaborate garna aayena								resistance ko barema ta teti research nai gareko xaina maile

## Sheet: Theme 4
THEME	CATEGORY	CODE	P1	P2	P3	P4	P5	P6	P7	P8	P9	P10	P11	P12	P13	P14	P15	P16
Regulatory issues	Rules and regulations for antibiotics	Guideline/Protocols				protocol vanera antibiotic esari use garnu parxa vanera tesari ta guideline nai pathako ta haina. Hamile normal padheko hisaab ma garne ta ho ni. Janeko hisaab ma vanau na. j hos paper paltaudai yo antibiotic lai esto garnu parxa vanera xaina, kai pani practice nai xaina testo khal ko.	Aba protocol haru dherai purano protocol haru chan, samaya anusar parimarjan hunu parcha. guideline haru follow pani vairako cha tara jatti hunu parne teti chai vako chaina		testo aba thyakkai yei vanera guideline ta xaina.	yo governmental pani protocol haru banako xa haina tara limited k paper ma matrai xa k haina aba tyo antibiotic ko protocol sapai le follow up garna thalyo vane first ta government nai responsible hunxxa ni ta	niyam tax a jasto aba jun chalako xa tyo antibiotic matra chalaunu parne maile bujheko tyo aba sapai le antibiotic chalauna paudaina aba doctor le chalaune MD le chalune MBBS le chalaune fixed gareko xa sarkar le ayaba le chalaune jasto afno jun anusar ko level xa ni afno mapdanda ma k pareko xa k k samma chalauna sakinxa haina code of ethics k pareko xa	tyo protocol haru nahune kura haina aausadhi bibhag le protocol ta nikalekai honi ta yo hisab le hamile talim liyekai anusar hamaile dirakheko ho nit a
		use by registered pharmacies	Antibiotic sakesamma ta register wala, yo non-register wala harule antibiotic matrai haina ki kunai pani ausadhi haru yo non-register wala harule bikri garnu hudaina. Tyo ausadhi haruma pani lekheko hunxa ni, prescription by physician vanera lekhira hunxa ni. Aba tyo chai garinxa vanum na.
		Penalties			I: ani testo diyeko khanda ma jariwana athawa kei nirdeshika ma kei xa? P: xaina xaina. I: ani testo diyeko khanda ma jariwana athawa kei nirdeshika ma kei xa? P: xaina xaina.		Dherai nai helchekrai vayo vane dekhi aba karbahi pani chalairaheko dekhiyeko cha.	niyam ta sunya ni xaina, aile samma lagu ni garya xaina, yo bisaye ma chaso nai garexaina kasaile.			niyam haru ta dherai kura tha xaina tara afno level anusar code of ethics ko anusar antibioticue garne yo bata thulo xati vayo vane karbahima parne suneko teti ho hamle padheko
		present but not followed		testo guideline vanera xaina. Hamile padhda kheri tyo ta padhai mai aaune kura ho. Antibiotic ko uchit prayog, tesko main kura kasari prayog garne. Right patient, right dose, right time ma prayog huna sakena vane gaaro hunxa. Tyo ta padhai kai sandharva ma aaihalxa. Testo guideline vanera kasaile banayera deko xaina. Huna ta guideline hunxa nai, Nepal sarkarko hunxa tara hamilai ta testo guidelin…				palana ta tei jatahvawi dinu vayena. Yeha ta condition kei xaina check garne tei hachuwa ko var ma ho joro herne samanya herera ho yeslai dinu parxa vanne ho. Sakesamma ta ramrai systemic tarika le dina paye sahi prayog hunthyo ani bujhauna ramro sanga counselling garera dida ramro hunxa.		ty ta government ko paper mai hola kina ki aba tapai ko government le vanum naxanbin aba narcotic medicine ma xa aba antibiotics ma tasto kei implementation hharu xaina k	tyo anusar chai chalauna parne ho tara tyo anusar chai vako xaina			rule ta xa dd, padheko thiyo birse maile. Tara padhe anusaar laagu chai xaina.		aba sarkar ko tarfa bata ta cetamol samma khan alai pani doctor ko prescription chaienxa haina medicine khole pani bechna ko lagi prescription chaienxa aba bahile ni katai cetamol kinnu vako xa vane doctor ko prescription ta pakkai dekhaunu vako xaina ani niyam lagu vako xa ta ? sarkar ko niyam ma xa tara palana xaina	follow garne rules vanale kunai kunai chai aba prescription vaikina matra dinu parne hunxa aba khasai follow ta vairako xaina arko vaneko uni haru aafai treatment garne hunxa nit a kun ko lagi k garne ajha culture haru garera chalauna sakyo vane ramro
		not a problem until patient complain	jariwana ta aba birami lai kei navaye samma ta hudaina hola sayad	testo ta samasya naaunjel ho. Jasto aba birami sanga ramro samanwye vayo, biramile hami sanga samsnwye garera ausadhi ramro sanga sewan garyo ra uslai ramro vayo vane dekhiramro vayo. Yedi tyo birami lai bibhinna kisim ko side effect ayera samasya ayo vane dekhi ta karbahi ko bhaagidar usle reporting garyo vanekarbahi ko bhaagidar hunxa.
		Prescription only drugs			testo aile samma khasai testo ta xaina haina. Aba vannale antibiotic hattapatti doctor ko prescription bina Nadine vanne tyo ta vaihalyo haina. Aba halka fulka simple chai hami chalauxau. Antibiotic doctor ko prescription bina nadinu vanne tyo kura ta ho tara dina pani milxa											antibiotic bikri garda main palana garne vaneko prescription vayo
		no strict rules			testo prescription bina antibiotic dinai namilne, nabechnu vanera ta xaina. tetso ausadhi ko niyam vaneko testo baneko xaina. Maile vannu parda Nepal ko yo swasthya chhetra ma ta ekdum lathalinga pareko dekhexu maile ta.
		mentioned in medicine itself						xa tyo ta batta mai lekhya hunxa ni jathavawi prayog nagarnu vanera. Doctor ko prescription bina prayog nagarnu vanera.
		don't know/forgot							Sarkar ko tarfa bata testo tha vayena malai. Thyakkai yei vanera mali yaad vayena, tha vayena.			niyam haru ko bisayema ta teti tha xaina birsisakeko kura ho sap vanda pahila hami le chai talim leko pani dherai barsa vaisakyo kina vane yo review pani kahile gardai gardaina kahile kahi aba patrapatri haru padhera garne ho tara antibiotic prayog dherai nagrnus vanera mapdanda anusar pahile chai vayeko thyo teti chai maile bisesh smaran xaina tyo mapdanda chai k k ho ahile chai kei tha xaina	testoo khoi hamro lagi ta xaina yaad xaina chalaunai naprane navaikina birami le pani malai antibiotic ho ki vanda pani hami gardainam tesari haina ani testo khasai malai tha vayena	testo ta khasai tha vayena malai.			without prescription ko lagi padheko ho tara birsisake, natracotic ko lagi marai vaxa kunai chai rules vane ho tha xaina exactly	niyam haru ta khasai xaina nikaleko ta hola haina huna chai tyo pura detail ma chai hereko xaina
	Supervision	by DDA	garcha ni aajavoli garxa. CDO karyalaya bata garxa, nagarpalika le garxa , kaile kai bibhag bata pani, hamrohunxa ni ausadhi bibhaga bata pani aauxa	Hamro pharmacy ko anugaman ausadhi bebastha bibhag bata barsa ma 1-2 choti anugaman hunxa.	ek ek mahina, dedh mahina ma pura anugaman. Kaile ausadhi byabasthapan bibhag, kaile rajaswo, jilla prashashan karyalaya vayo, police haru vayo, jumbo toli aauxan. Hamro ta mahina mahina ma checking aairako hunxa yeha.	Drug Administration le garxa. kaile barsa ko 2-3 choti hunxa, kaile barsa ko 1 choti hunxa.	tyo ausadhi byabastha bibhag bata time time ma ayera vairako hunxa. praye pharmacy haru ausadhi byabasthapan bibhag antargat nai rahancha. Ani aafno tyo antargat nai sanchalan vairako cha chaina vanera uha haru batai anugaman vairako huncha.	hamilai ta uh nai hunxa ni ausadhi byabasthapan bibhag bata, antibiotic matrai haina ki sabai lai checking hunxa. 6-6 mahina ma.	suparibekshyan euta najikai vathyo astinai aaunu vathyo, testo dherai suneko xaina aile. Aauna ta airakhnu hunxa tara regularly aaune testo xaina.		hamro supervision ta hunxa aba supervision ta hunxa, DDA le	bisesh garera hya aausadhi bibhaag bata aauxa.aausadhi bebastha bibhag bata ta pahile bara bar aaunu hunthyo tya bata tapaiko 6/6 mahina ma aaunu hunxa yeta tira tara covid 1 barsa yeta chai ek choti matrai aako xa			superibexan ta hunxa aasaudhi bebastha bivaag bata barsa ma ek patak ya 2 patak superbexan garna aako hunxa	hami ma vairako hunxa hamro ta aausadh bebastha bibhaag bata	dda bata aaunu hunxa officer haru uha haru le garnu hunxa	DDA bata nai aaunu hunthyo
		by local government	nagarpalika le garxa	aile sthaniya taha bata anugaman hunxa bela belama
		By CDO office	garcha ni aajavoli garxa. CDO karyalaya bata garxa									Cdo karyalaya bata team vayera chai aaunu hunxa	jila prasasan le pani garxa kya ho asti magh falgun tira
		By Pharmacy council				Pharmacy council le garxa
		By PAN			PAN le garxa	PAN le garxa
		not regular							Aauna ta airakhnu hunxa tara regularly aaune testo xaina.		haina regular ta hudaina hai		hudaina hya ta aba Kathmandu tira ta hunxa hola yeta chai tadha xa aba khasai teti hudaina aba dui barsa agadi chai palika le ekchoti gareko thyo
	Supervision of	Storage practice	Uhaharu le ausadhi kasto cha, kasasri storage gareko cha , expire vako rakheko cha ki, esto esto kura uha harule hernu huncha .	uhaharule ausadhi ko surakshit sanchaye vako xa ki xaina			, sahi tarika le saman haru rakheko cha ki chaina, kun kun medicine haru rakheko cha		tyo ausadhi haru kasari rakhxa
		Date of medicines	Uhaharu le ausadhi kasto cha, kasasri storage gareko cha , expire vako rakheko cha ki, esto esto kura uha harule hernu huncha .	tespaxi date gako ausadhi cha ki chaina counter ma	Ani expiry herne ho main kuro ani bina register ausadhi haru bechya xa ki xain avnera herne ho	ausadhi expiry haru herxan	expire ko kura haru vaye	miti haru herne	tyo ausadhi haru kasari rakhxa ani date haru kasari rakhexa vanera hernuhunxa. Antibiotic ko date haru kasto xa, expiry dtae haru vako xa ki xaina ani normal testai hernu hunxa.	Ah tyo ta mostly herni vaneko expiry herxa ani arko vaneko ani wastage haru ani j hoss hamilai k k bechna milne xa tyo vanda bahira hamile bikri gareko xa ki hainatesto kurama chai aauxa		kodate expire vako aausadhi xa ki xaina	expire xa ki xaina darta xa xaina vanera testo chai hernu vako thyo government le chai hya ali tadha vayera hola ali vako xaina		ani expiry date haru bechya xa ki xaina sample aausadhi bechya xa ki xaina ani don’t register aausadhi becheko xa ki xaina	aruma expiry vako xa ki xaina expiryma jana lagirako xa ki xaina cross check garirako hunxa		expiry saman rakhya xa ki xaina expiry saman becheko xa ki xaina iniharu le haina main chai expiry dekhaunu vayena xa vanepani aba teslai aba asarko date ma chai expiry xa xaina kun kun date jana lagyo tyo sapai herinxa stock haru check garne garinxa sapai le garne tei ho asar masanta ma chai sapai aba expiry saman near expiry saman xa vane return garn alai thik parne ho
		Registration of pharmacy		tespaxi hamro medical ko adhyabadhi xa ki xaina, tei nai ho herne bisesh gari.	main kuro suruma herne vaneko darta xa ki xaina pasal, kasko naam ma xa vanera hernuhunxa.			darta garya nagarya tei ho.				darta vako ausadhi xa ki xaina prescription herera becheko xa	darta xa xaina vanera
		Bills			Bill haru herxa	bill haru herxan,						xaina bill katne gareko xa ki
		respective person in pharmacy					sambandhit byakti cha chaina
		Narcotics													uha haru le specially herne narcotic nai ho narcotic haru lai ramro sanga uni haru ko dhacha anusar record rakheko xa ki xaina herxan	superibekxan ma aba narcotic hamro ma doctor haru aairakhnu hunxa haina bisesh garera bisaasgya haru hunuhunxa uha haru le aako ma aausadhi haru record kaha bata ko doctor le chalako vane narcotic aausadhi haruma bisesh dhyan pani dinu parxa kina vane drugs ko misuse hune yo narcotic ma badhi xa kina vane record haruma hamile rakhxam	uha haru le herni vaneko narcotics vaihalyo
		not much for antibiotics													ra antibiotics ma chai khasai ahile samma question sodheko xa jasto lagdaina ahile samma ko experience ma		: uha haru le herni vaneko narcotics vaihalyo
	solving confusions while dispensing antibiotics	refer to hospital	Haina tapaiko kei dubidha vayo vane ta yeha Dhulikhel hospital cha, teha jau hospital vanxau.	Testo aayo vane ma chalaudai chalaudina, hospital tira pathaidinxu.		tyo ta hospital janu vanera refer garinxa testo case ma ta. Afulai idea nai navayeko kura ta kasle garxa ra.	Sakidai sakiyena vane kaha lekheko ho, kun doctor le lekheko ho tei jau pani vandinchau hami. Tesari hami andaaz ko var ma dine garidaina, tei ho. alikati complicated case lai hamile hospital ma refer garnai parcha. tyo ta aba sambandhit nikaye le nai hernu parcha.	refer garne ho. Ekchoti yeha herne ho, vayena vane hospital mai refer garne ho	maile case haru ali serious type ko dekhe vane sakesamma Dhulikhel mai refer garxu. Dhulikhel, Banepa nai janu vanera refer garxu. Tyo bahek kaile kai testai paryo vane doctor haru athawa koi hunxa, najikai tyo hospital haru(Unclear) sakesamma refer nai garxu ma blood test lab test chaine haru lai ta janai parxa vanera counsel garxu ma.					aba hamle dine vaneko prescription wala dine ho, aba hamro haat ma kei xaina k. kei vayo vane doctor Haruko ma jane vanne ho.		vayena vane higher ma janu paryo praye garera dhulikhel hospital hunxa teti vanxam	um symptoms confirm garera matrai dine natra refer garne
		look for manual of medicine						sims hunxa k tesko, formula hunxa ni ta, tyo herera kun lai kun registratuion hunxa tesko lagi.
		suggest to stop use			testo antibiotic ma maile diye, diyera uhalai kei vayo, kei vayera ma kaha aunuvayo vane maile biramilai allergy vayo athawa tyo ausadhi le kei vayo vane maile uhalai tyo ausadhi rokna lagauxu ani
		consult with doctor friends								doctor haru lai pani sodhxu ma sathi haru lai haina ani vanum na ani hamro ma testo serious case aaudaina hamro ma general case haru hunxa tei fever haru tonsillitis typhoid haru testai nai aune ho ani tespaxi infection haru ghau haru vako suture haru bigreko ali ali aauxan testo critical case haru aaudaina ani ali kata hamro city area vayera pani ho ani tyo vayera pani afulai ali kata uneasy hun…	sakesama afu vanda senior sanga sodhnxa kun antibiotic dida thik hunxa vanera	aba yesto xa ma kaha chai 6/7 din ma bisasgya doctor ko team aaunu hunxa yo team chai euta internal medician aauxa arko chai radiologist aauxa video xray pani hunxa ah ani 7 din ma chai aaunu hunxa uha haru ko nirdesan anusar hamile dinxam 7/7 din ma uha haru ko prescription anusar dinxam ra ma chai jun bela pasal ma huda dubhidha haru ayo vane doctor haru sanga sodhera chai garxu	testo vayo vane antibiotic dinu vanda pani yei najikai doctor MBBS pani xa uha sanga ekchoti jachayera aunus na vanera sallaha chai dinxau ani afulai confuse vayo vane tapai yo khanus vanera chai pathaudainau
		very few									tara aba ta hamilai 12/13 barsa vayo ni ta kaam garda kheri dherai kura haru tha vaisakya xa sodhna parne problem haru dherai kam xa				testo awastha ta aako xaina basic study ta hamile gareko xam paramedics nai ho aba yetro barsa experience pani vayo testo aauna sakne samvawana ta aba naya naya antibiotics haru jun aauxa ni testo ma	aba antibiotic dida testo dubhida haru hamro practice ko kura ma vane ho vane ta amost 24/25 years aba dubidha hune kisim ko kei aayo vane pani sodhne aba dubida ta nahune kisim le deya hunxa ani aru vaneko prescription basis ma deko hunxa tesma hamro baadbibad pani hudaina aba prescription aauxa tyo anusar khanu vanera diine haina aba hamile dinu paryo vane prescribe ma birami lai pani prescribe…
		google/apps													dubidha vayo vane hami google search garxam aba hami sanga chai pharmacy ko apps haru mobile ma download garirako hunxau tyo herxau mukhya solution vaneko gooogle guru nai ho ahile lai
		depends on patient view																aba tyo birami ko condition kasto xa usko history sune bela ma kasto xa haina uslai antibiotic nai chaienxa ki cetamol matra le pani thik garxa pahile usko man ko kura bujhnu parxa tespaxi diyo vane chai thik garxa aba testo condition aba malai cetamol le nai thik garxa afai le vanyo vane chai antibiotic nadikina khane kura chai yo yo nakhanu yesto bela ma la cetamol matrai khanus athawa brufin m…
	rules for controlling the inappropriate use of antibotics	effective rules
		not effective	jariwana ta aba birami lai kei navaye samma ta hudaina hola sayad . Niyam ta thuprai chan ni. Tyo aba padhda padhdai jastai hamile padhyau ni tyo bela eso uso nagarne vanne hunthyo tara tyo niyamko palana aile gareko chaiina.	niyamharu vanera aile adhyabadhik vako niyamharu malai khasai tha xaina. Khas hamlai tha avko vaneko antibiotic ko durpayog hunu hudaina vanne xa, tespaxi esko galat prayog hunu hudaina vanne xa tei ho.	tyo ta aba thik xaina Nepal Sarkar ko gatibidhi le pani khasai thik xaina. Sarkar le aja yo kura vanxa voli arko vanxa haina khali raajneetik chalkhel matrai vako ho ni ta. Natra Nepal ma khas ma vanne ho vane Nepal ma kunai pani niyam uh xaina, jastai aba jo pani paisa ma bikne, alikati paisa vaye hudai nahune kura paarit garne, tyo vayera bigreko ta ho ni. Jastai antibiotic aba bakaida lab test…	xaina. Manau aba Azithromycin khanu paryo vane doctor ko prescription lina aauna sambhav xa ta? Xaina ni haina.	tyo euta rule ma chalaunu parxa vanne kura ayo hai. Ra euta prescription base ma aunuparxa vanne kura ni auxa. niyam ta baneko xa tara samayekram anusar eslai parimarjan gardai lanu parxa.	yeha ali kum xa. Antibiotic jasto kura doctor ko prescription bina nadinu vanexa, dierakhya xa, tei ta ho ni. teita niyam ta vanihale ni barambaar, prescription bina bechna namilne niyam nai ho, doctor bina dinai mildaina. Tyo vayepani gaun ma doctor haru navayeko karan le			niyam ajhai kada banauna parne ho				hamro record rakhne system xa ni narcotic ko testo system antibiotics ma xaina ra tyo samvav pani xa jasto lagdaina malai aba tyo kasari roktham garne ta sarkari nikaaye le dhyan dinu parne hunxa			aba sudharne vaneko tyo ta aba Nepal sarkar jasto ho asar ma budget pass garne ani asar ma kaam garne bato banaune sapai hilo parne tei matra ho garai xa
		rules concerning license
		Implementation problems				xaina. Paryapta vand apani execute nai hudaina ramro sanga. Tara aile varkhar developing country vayera tyo execute garna pani gaaro xa sabai chij.												tyo kati kati bechne niyam haru xa xanai chai tara lagu garna chai garai xa
		not much aware							ramro sanga tha vayena tyo chai. Chana ta xa tara ramro sanga tha vayena malai.	tyo ta thavayena maile agi vaneni paper mai limit hola tyo ta haina first ma rules regulation mai al kati hernu parxa
	ways to make rules effective	role of government			tyo ta aba thik xaina Nepal Sarkar ko gatibidhi le pani khasai thik xaina. Sarkar le aja yo kura vanxa voli arko vanxa haina khali raajneetik chalkhel matrai vako ho ni ta. Natra Nepal ma khas ma vanne ho vane Nepal ma kunai pani niyam uh xaina, jastai aba jo pani paisa ma bikne, alikati paisa vaye hudai nahune kura paarit garne, tyo vayera bigreko ta ho ni. Jastai antibiotic aba bakaida lab test…		.tyo ta aba sambandhit nikaye le nai hernu parcha. Tei vayera government le alikati tight garnu parne ho		Ani Sarkar le pani sabai swasthya sanga sakesamma ragat jaach ko subidha milauna paryo, laboratory test ko byabastha garnu paryo.	main ta government le pani euta protocol banauna paryo		ya chai maile orientation diyera pasal darta garayeko ho orientation liyekai dherai agadi ho tyo tetikai xa teslai review har pani xaina ra tyo jun aausadhi pasal haru chai jasko adhikar nai xaina tesle pani aausadhi pasal chalairakhya xa teslai chai sarkar le ali niyantran garyo vane yesko sudhar garna sakinxa		control garna lai main vaneko community pharmacy laialikati tight garera ani yo antibiotic ko lagi penalty haru jun law ma lekhiyeko anusar follow vairako xaina. Aba law anusar penalty haru vayo vane dekhi community pharmacy bata dina payena. Dina napayepaxi ta control ma aune vayo ni ta.	sarkar ko tarfa bata kamjorri tax a ni tapai feri garo xa Nepal ma maile herda swastha chaukima antibiotic pathauna paryo swastha chauki ma ta doctor hudaina paramedics hunxa haina paramedics ko ghar ma antibiotic dine kin a dine tyo pani garo kura ho swastha chauki ma doctor pathauna sarkar sakxam pani xaina tai vayera pani rules haru strictly lagu navako huna sakxa	bina jankari diagnosis nai nagari agadi baxan ani main pahal chai government policy le nai yeslai bichar garyo vane sapai vanda ramro hunxa aba. sarkar ko tarfa bata sapai jati pani xa uni haru lai chai aba jastai swastha chauki jun thau thauma baneko xa ni ti sapai thau ma harek kura ko jach hune subidha hunnu parxa
		time-to-time training		aba yo sudharna lai tei ho byabasayi lai bela belam a taalim haru, bibhinna kisim ko antibiotic ko barema prayog ko silsilamma kasari kaam garne garnevanne kura vannu paryo ra garnai nahuen pani vannu paryo,								sudharna ko lagi sab vanda sajilo upaye yei xa jati pani pharmacy rakheko xa uniharu lai talim ko bebastha hunu parxa malai jaha sama lagxa talim navaye pani 2/4 din rakhera uha haru lai talim diyera yesllai ekrupta dina sakinxa tara yo hisab le vairakhya xaina
		Pharmacist in Pharmacy				xa hola xana ta kinavanda ausadhi dinako lagi pharmacist navai ausadhi dina paidaina, tyo aafnai niyam vayo haina. At least medical sambandhi padheko manxe, ausadhi sambandhi padheko manxe ta chaiyo ni ausadhi dina lai pani. Even doctor lai pani vanne ho vane medicine ko knowledge teti ramro hudaina ni ta, physician ho ni ta uniharulai anatomy ko knowledge hunxa. Aba baira tira ko practice herne …					ek number ma tei ho yo pharmacy ma ko basxa practice ma, pharmacy vaye paxi bina prescription ko aausadhi nadiyo vane yo niyantran garna sakina ra bina prescription diyo vane automatic tapaiko kun kati yogyata xa teti matra prescribe garxa tyo euta niyam banayo vane hunxa sarkar le	euta B pharma hoss euta usko name ma chai u basera chai pasal sanchalan garnu parne xa ta kura k xa vane B pharma padhne ya pharmacist haru afno praman patra diyera aru haru le chai chalairakhya xa
		self-realization				aafu patient haru, dine doctor hos ya kunai medicine practitioner hos uh aafai sudhrinu paryo usle system lai sudharne ho vane.		dui number ma bikreta le pani sabai byapar herera matrai vayena. Byapar herera aruko swasthya sanga khelbaad nigari tesko sahi rog ko, ali jatil rog lai matrai prayog garnu paryo sakesamma prayog garnu vayena.
		Awareness						sudharna lai mukhya kura afaile.. alikati janchetana chaiyo antibiotic jathavabi khanu hudaina vanne kura		main ta awareness nai ho			sab vanda garna sakine vaneko aba client haru lai awareness garna sakyo vane jun birami haru le nai hamile yo yesari khanu hudaina vanera awareness garna sakyo vane matra hola		sap vanda thulo antibiotics resistance lai nyunikaran garne ho vane antibiotic sambadhi patient haru lai awareness nai garnu parxa kina vane patient aware vayena vane jati sukai doctor le aausadhi diye pani usle khadaina. patient aware garn alai ta school level bata garna sakinxa school level ma health vane subject ma antibiotic vane topic rakhera haina antibiotic k ho vanera basic knowledge rakh…
		Supervision							tei ho aba main suparibekshyan nai ho sabai vanda badhi garnu parne		arko chai abalokan pani garnu paryo monitoring supervision ma basna parxa aba ek patak kura aako thyo tin barsa napadheko kamtima 3 barsa padheko lai matra prescribe garna paune aru lai Nadine testo niyam haru lagyo vane ramro hunxa sarkar lai yo resistant haru kam hunxa

## Sheet: Theme 5
THEME	CATEGORY	CODE	P1	P2	P3	P4	P5	P6	P7	P8	P9	P10	P11	P12	P13	P14	P15	P16
Role of Pharmacist/medicine dispensers for Rational use of antibiotics	Challenges	societal pressure	koi koi chai k xa vanedekhi kunai pani physician doctor ko sallah beggar nai aafukhusi nai paile paila 1/ 2 patak khako hisaab ma malai yo deu yo deu vanne khalko manxe pani aauxan hai. Tapai eso nagarnus, hamle sallah dine bela chai tapaile eso garnu hudaina. Tapaile vannu vayo ni ghar ma birami cha ausadhi lina aauna sakdai eso eso cha vanne			kaile kai afulai tha navako kura haru garnu paryo suru suruma, hamle dressing garne vaneko pharmacist ko kaam hoina ni, nursing haruko ho tara yo kura siknu paryo, garnu paryo, suturing haru sabai garnu parxa community pharmacy ma basepaxi sabai kaam garnu parxa. tyo aux ani yeha eso gardinu paryo uso gardinu paryo. Kailekai jabarjasti saline haldinu paryo vanxan, halnai namilne manxe lai pani. G…			Tara aile manxe haru tei ta ho ni aba gaaro k xa vane aafaile self-medication ma antibiotic dherai use vairaxa. Manxe haru nadida pani aba paisa tirera laiada pani Nadine testo vannuhunxa koi koi le, tyo huda ali gaaro hunxa hamlai pani. Huna ta hami income ko hisaab ma basya ho tara tyo paisa kamaune vanera jun payo tei ausadhi bechne kura pani hudaina, hamro pani ethics le didaina teipani manxe…		samsya aba thari tharko manxe hunxa haina koi afnno man le aauxa aausadhi lina yo dinu yo aausadhi chaiyo malai tara tesle k hunxa tyo sanga matlab hudaina . aba steroid nai chaienxa kati lai steroid le kati k asar garxa kidney haruma testa testa samsya vayeko pani aauxa kati le falano lai yo drop le akhako thik vayo yei aausadhi dinus vanxa aba uslai kun prakar ko rog tyo matlab vayenaarko pani …	gaughar ko medical haru manxe haru vanumna 10 rupaiya 50 rupaiya fees ma bimari jachyo vane chai uha haru lai pachdaina ra uha haru lai aausadhi bikrima hamile fees nai nalikina upachar gari rakheko bisasgya doctor bata tara uha haru lai chai 300 rupaiya dina pani garo manxa gau gau ma tara tei doctor alka hospital ma baseko hunxa uha haru le chai hya chai video xray ko 500 rupaiya lirakheko mero…	kati kura ta hami sanga tyo aausadhi nai hudaina jasari pani dinu parxa vne kura haru pani hunxa
		dispensing without precription		antibiotics ma, aru haru narcotics haru hunxan, yi ausadhi haru bina prescription ta hudai hudaina. Antibiotic pani hudaina huna chai tar hami samudaya ma basera samudayik star ma byabasaye garne o, samudaye ka manxe harule hamro vanum na skill lai biswas garera tapaile nai ausadhi dinu paryo, dinus, hami khanxau vanisakepaxi, aagraha garisakepaxi, hamile pani rog ko prakar ra usko gambhirta ko a…	Prescription bina uasadhi dine haru aux ani yeha. Ab aferi yeha niyam k xa vanda hospital ko huna ta birami varna garexa ma kuruwa basxu vanyo vane ni malai chiso lagyo ruga lagyo vane pani hospital le didaina. Yeha ko niyam k vand abina prescription ausadhi didaina ani baira linu vanxa. Ani baira yeha malai esto vayo dai vanxan ani ma dinu parihalyo ni, tyo dinxa.		testo khalko manche haru 20-25% hunchantesto manche haru			yo type ko ta aba main nai ho kina ki medicine manxe le normally lidinxa jo manxe hamro ma aako hunxa uniharu le paisa tirera lageko hunxa nit a jasto usko acidity vayera hiacepam liyera gayo vane ta economically pani uslai loss vayo plus usko health pani deteroite vayo ni ta tyo ta chunauti ta aba chunauti nai ho
		dispensing less than the required dose			tyo chunauti nai ta aba vanau n akum maatra ma ausadhi le uslai kaam nagarla ya kunai pani ausadhi ko dose hunxa course hunxa, usle nakhaidela, kei hola, falano le deko ausadhi le vayena vanla, tyo risk ta hamile molna parihalyo ni.		antibiotic dida antibiotic mahango huncha, lekheko 7 days athawa 5 days ko atahwa kunai kunai ta 2 weeks ko pani huncha, tyo complete dose nalana sakcha, euta ali low economic vayeko manche harule. Teti khera malai thorai rakhnu vanchan, tiniharu lai convince garauna saknu paryo. Yo full dose complete garnai parcha vanera bujhauna hamilai chunauti nai cha kina vanda malai yeti vaye pugcha yo vand…	tyo aafno samasya vandina. Afule pani kaam gariraxa, aliali prathamik upachar padhya ho, aliali tha xa purai tha navayepani. Tei anusar afule sakdo sakesamma ramro hos vanera garne ho, kailekai ta vaihalcha ni.			aba paisa kam xa maile yeti khadaina yesto kura haru hunxa badhi ma				haina arko chai payment lida dherai mahango vayo vanxa euta kai 100/200 rupai parxa ni ta ani patient risauxa k koi le ladaina malai adhi matrai dinus vanxa risayera paisa linu ki nalinu hamile adhi matra dinus adhi paxi lina aauxu vanxa dinai paryo diyena vane hamro sales pani hudaina
		difficult to convince for completing full course		euta ausadhi haru biramile purna maatra ma nakhane, khuwaunako lagi dherai counselling garda pani namanne, byabasayi ko heetko lagi matrai vanne sochxan, tyo chunauti ho, gaaro xa. Birami sanga ausadhi ko barema full maatra ma khuwauna chunauti nai xa.		Awastha aauxa, malai 1 din lai matrai khan alai din una vanera aauxa haina. 1 din lai matrai khane vaye nakhanu na haina, 3 din lai at least khanu, khayesi 3 din khanu navaye nakhanu vaninxa.			antibiotic ko cost alikati high hunx atei vayea birami le full course kinna ali gaaro manxan.			gau gauma ta thuo samsya xa ni miale vanihaleni hami kaha aaune sapai nimna bargiye ra madhyam bargiye aauxa yesma chai uniharu lai chita bujhaunai garo hunxa ra uniharu le bujhekai hudaina ra hamie chai jati uha haru lai bujhaye pani uhaharu le liyeko hudaina ra afno hisab le gareko hunxa euta karan	aasadhi dida complete dose khanu parxa vanirako hunxa aba uniharu le yeti rupaiya ko deu vani rakheko hunxa haina paisa xaina aba voli leraidinxu testo khalko haru auxan		bikri garda kheri maile aginai vani hale aru vanda ali mahago haina arko tapaii ko dose dherai khana parne jasto pain killer jastai niko vayesi xodna namilne aausadhi hunxa nit a tyo huna le cost high hunxa mainly ta tei ho kati dherai aausadhi deko ek jhola aausadhi deko vaxan		ani arko vaneko tei dose haru ramro sanga khaidiyena vane tyo pani arko challenge vayo ani teti nai ho
		Dispensing with caution			Parxa ni ta aba ausadi dida vidvaad vairako hunxa, aba expiry parla vanne tyo hernu paryo, euta word mistake hunxa ki tyo hernu paryo, khane dose hernu paryo, alikati kei samasya vayo vane ta thulai hunxa ni ta, kei hola ki vanne tyo ta aafulai mann ma ta vaihalxa ni.		Bibhinna thau bata prescription aauxa, bibhinna kisim ka handwriting aauxa, teslai hamile kun medicine ho vanera hamile harmajdur khojna, patta lagauna khojxau
		Loss in Business				Kailekai discount nai nahune medicine ma pani 10% discount chainxa manxe harulai taki 12-13% hamlai aairaa hunxa aba sugar pressure ko ausadhi ma haina. Aafnai wholesale pasal nahune le ta gayera kinera lyaunu paryo ni ta margin kum hunxa ni ta, audai naaune thau ma pani discount magxa. Udaro lagera didainan.		bikreta sanga cash ko karobar matrai hunxa. Alikati jimmewar hunu paryo, vayepani prescription anusar ko full ausadhi didakheri aarthik karobar ko kura hunxa, koi aarthik kami hune lai samasya hunxa. Aba k garnu free ma dina sakidaina, tyo nakhai nahune hunxa. bikreta sanga cash ko karobar matrai hunxa. Alikati jimmewar hunu paryo, vayepani prescription anusar ko full ausadhi didakheri aarthik ka…
		drug reactions						Kailekai reaction hunxakaile kai cetamol le pani reaction hunxa. Sahi rog pahichan garera sahi ausadhi chalaunu paryo. Tyo alikati sikshya kai kumi ho, eslai khanu hudaina else asar garxa vanne kura tha navayera ho.		main chunauti vaneko adverse side effect ho yesko side effect hola ki yo manxe le lagyo haina antibiotic aba kei complication haru aaune ho ki lagesakepaxi ta aba prescription lera aaoss haina chunauti vanda pani manxe le kati ko niyam palana gareko xakati ko kaam gariraxa k side effect dekheko xa hamilai tyo kurako dar huni ho
		clash with ethical principles												testo ta tei ho antibiotic yetikai dinu pariraxa. Aba bechnu nai ta ho, byapari vayepaxi bechnu paryo tei mindset auxa. Bechnu hudaina vanne xa tei pani business mid le bechiraa hunxa.
		self-medication															euta vaneko patient ko self medication vayo haina uha haru le euta cheat lera aaunu hunxa haina ani symptoms haru sodha pani kahile kahi manu hunna k jasari pani dinu parne badhyata hunxa
		shortage of medicines In demand																ausadhi bikri garne belama ta haina kunai kunai belama chai k hunxa vanda kheri jun hiz demand hunxa haina tei chiz shortage garaidinxa k vaye pani tyo xaina sakyo. utai bata napathako ni khas india bata napathako vanxa van alai chai aba khoi super haru le chai k garxa
	solving the challenges	counselling	tapai teso garnu hudaina tapai birami liyera aaunus ani matrai tapaiko birami lai herera matrai, navaye hospital mai rakhnu parne ho ki, varna garnu parne ho ki aru kei garnu parne ho ki tyo hisaab ma matrai tapaile chalaunu parcha, tapaiko andaaji ko bhar ma chai ausadhi hudaina, tapaile vane anusar ausdhi hami dina sakdainau vanne jasto kuraharu hami garxau.	biramilai paramarsha garne, aru kharcha katayera vayepani ausadhi lai purna maatra ma line aagraha garne ho, tespaxi ausadhi lai main focus vaneko full matra ma ausadhi sewan garos vanne ho.			counselling garne ho, uniharulai bujhaune ho.				yesto yesto samsya aauxa counseling garxam hami sakesamma counseling garxam bujhauna kosis garxau haina yo yeso nagarnus yo yeti din sama khaye ramro hunxa yo dhami jhakri le thik hudaina yo rog ho yo aausadhile thik hunxa yesta yestai garera samjhauxau bujhauxau sakesamma aako manxe le bujhaienxa dherai lai napadheko manxe haru lai bujahuna garo parxa kunai kunai lai				aba 7 din lai aausadhi lane paisa xainaa vane 3 din lai dinus athawa 5 din lai matra dinus vanxan haina ani hamile counseling garxau tapai aausadh chai naxodnus ani tapai ko 3 din paxi feri aausadhi thapnus vanera hamile counseiling garera pathako hunxau . effective 50-50 aba lai educated manxe xan hamle vaneko kura usle bujhyo vane lina aauxa pani hain a 3 din khada kheri niko vaihalyo kina line…	hamile samsya kasari samadhan garne vanda jaruri navai kina didai didainau ek ta haina aba birami ma hospital jani capability xaina ma sakdina hospital gaye paxi malai hospital bata jhan malai dar xa vanepaxi hamro ma pani district bata pani result aaune vayeko vayera herxau ra maile agi pani vani hale bishesh infection haru dekhiyo vane hami push garxau haina antibiotic ko tyo side ma basera ra …
		Giving antibiotics on credit						hamro tarfa bata ta udharo credit dinu paryo. Yo Sarkar le nai upalabhda garauna sakyo vane dherai ramro hunthyo. Aile 26/27 thari ausadhi dirakhya x ani teslai ali badhayera, dakshya janasahakti prayog garera diyo vane.	tesko lagi samanya 1-2 ota ausadhi maile joro ko yeta uti chai paisai chaina vane ta aru upaye xaina. Paxi paisa vayesi lyauxu vannu vayo vane credit ma pani dine garyaxu.			yesto samsya lai samadhan garera ta agadi badhirakheko xu aba jo manxe aba garibi xa uha haru le herda aba doctor aayeko bela nisulka pani garidinxam video xray pani minaha pani gardinxam upachar garne kram ma kahile kahi gau gharma huda kheri accidental case haru aauxa testo testo case haru ma kahile kahi tesai pani check garnu parxa hya ta samsyai samsya xa
		dispensing the antibiotic	Aba badhyata testo paryo vane yeti dinko lagi diyera la tapai birami liyera aaunus vanxau.		tyo ta aba swasthya ausadhi ko usma euta niyam banayo vane sajilo hunthyo. Kunai pani niyam nirnaya haru nabaneko hunale tetikai chaleko ho k yo.											hamile samsya kasari samadhan garne vanda jaruri navai kina didai didainau ek ta haina aba birami ma hospital jani capability xaina ma sakdina hospital gaye paxi malai hospital bata jhan malai dar xa vanepaxi hamro ma pani district bata pani result aaune vayeko vayera herxau ra maile agi pani vani hale bishesh infection haru dekhiyo vane hami push garxau haina antibiotic ko tyo side ma basera ra …
		Depends on Situation				tyo ta situation ma depend hunxa, manxe anusar. Kasailai diyo sakiyo, kasailai bujhayera pathaunu parxa tei ho.							aba navayeko aausadhi hami sanga xaina vanda pani mandaina katai magaidine ya ta yesto usto vani rakheko hunxa aba sakesamma samjhauxau navaye voli aaunu na ta heramla vane tesari pani pathaunu parne aawastha aauxa
		financial help										yesto samsya lai samadhan garera ta agadi badhirakheko xu aba jo manxe aba garibi xa uha haru le herda aba doctor aayeko bela nisulka pani garidinxam video xray pani minaha pani gardinxam upachar garne kram ma kahile kahi gau gharma huda kheri accidental case haru aauxa testo testo case haru ma kahile kahi tesai pani check garnu parxa hya ta samsyai samsya xa
	Roles	proper Counselling		tei birami lai counselling garne ho	aafno tarfa bata maile k vanxu vane antibiotic varsak ma ta didai dinna haina, aba testo vanera grahak lai samjhayera khanai parnesthiti xa vane ta khanu navaye antibiotic tapaile sitimiti nakhanu. Khayo vane tapailai paxi else kaam nagarla vanera maile uh gardinxu. Last ma dinai parne vaye dinxu natra risk hunxa ni ta antibiotic diyo vane kei reaction hola kei hola, falano pasal bata lyako vanne…	Bhumika ta vaihalxa ni aghi vane ni proper dose vandinu paryo, khane tarika vandinu paryo, kaile kunai chij khanu hudaina, tyo vandinu paryo athawa contraindication haru hunxa asto kidney patient, heart patient hunxa, antibiotic kati contraindicated hunxa, tyo dinu vayena. Tyo ta afule pailai calculate garera risk analysis garera dinu paryo antibiotic. Antibiotic matrai navayera junsukai medicine…	esma thulo Bhumika cha kina vanda jo medicine store garcha,usko thulo role huncha. Usle afule janeko kura aafno role ma basera manche harulai athawa birami harulai tyo bataunu parcha, bujhaunu parcha. Yo chai khanu parne bela ho, yo aile khanu parne bela hoina, tyo usko awastha herera vannu parcha. Khanai parne cha vane ek choti doctor ko ma gayera awasyek sallah liyer aunus vaninxa. Tyo ekdum th…	sakesamma dose ta vannai paryo, complete course garnu paryo vanne ho, aba afule sakinxa vane udharo diyera ni pura garinxa, sakidaina vane eso khojera jasari pani khanu parxa vanne ho. 1-2 chakki maagne lai dine garya xaina.						patient harulai yesto garna hunna use time mai linu parxa, yo chaine belama matrai doctor ko prescription anusar diyo vane vanera uniharulai convince garna saknu paryo.	aba bhumika vaneko sake samma antibiotic course pura garn alai patient lai couseiling garne main kura tei nai ho aba hamile sitaima aaune aausadhi dina pani sakdainam paisa pugena vanera haina arko kura full course dida pani usle khanxa vane guarenty pani hundaina teskaran counseiling ra awareness ekdam important kura ho k yo antibiotic resistance rokna lair a uses ma		; improve garna lai ramro sanga follow up garnu paryo euta antibiotics prescribe garisake paxi symptoms haru ramro sanga subsidise vako xa ki xaina. main vanekai counseling ho jasto lagxa malai chai jati proper counseling garna sakyo jati uha haru lai bujhauna sakyo antibiotic ani resistance ko kura jati bujhna sakyo vane chai teti concern hunxa main chai counseling nai ho jasto laga malai chai
		look beyond profit
		Rational use of antibiotic	antibiotic sambandha ma ta aba sambandhit without diagnosis ta aba kei pani hudaina. Paile ta diagnosis garnu paryo ki yo biramilai khas k vako cha, k karan le chai yesto vayo. Afule chai Anubhav ko aadharma athawa kaam gareko silsilama chai anuchit jathabhavi prayog nagarne, sahi rog ko pahichaan garepaxi matrai antibiotic haru dinu parcha vanne chai, tesari garxau hami.	Jabarjasti ausadhi vidaune pani hoina, koikoi le vidauxan pani byabasayi vayera, mero testo practice xaina. Chaine nai vaye ma dinxu, nachaine vaye ma nakhanu khanu pardaina vanxu, birami harule pani tetikai khana khojxan ni darayera. Anawasyek awastha ma pani khana khojxan koi koi le, tyo anawasyek awastha ma ausadhi khanu pardaina vanera pathauxu maile.					Yo thauma prescription vanda pani maile symptoms ko adhar ma, aba symptomatic xa vane dinu parxa. Less symptomatic xa testo awasyek xaina vanedidaina.		Antibiotic kati course kko xa nischit samayeko teti samma ko diyo vane tyo samasya haru hal hudaijanxa tara anawasyak rup ma antibiotic haru chalauna hudaina jaha awasyak nai xaina chaihine nai thiyena testo ma halnu hudaina vane bujheko xam	mero chai yesma k bhumika xa vane hamile sakdo antibiotic teti prayog nagarau yedi garnai paryo vane uchit matrama kehi samaya samma garauna paryo , hamro mukhya bhumika antibiotic ma tyo xa	prescription le matra aausadhi bechna payo vane sapai vanda surakxit sadu prayog hunxa jasto lagxa aba hya ta aba prescription nail era auanus ani matra ausadhi bechxu vanera basna ta hya samvav xaina tara tyo garna payo vane sap vanda ramro hunxa	Rational bikri ko lagi hamle hami pani satarka vayera patient harulai yesto garna hunna use time mai linu parxa, yo chaine belama matrai doctor ko prescription anusar diyo vane vanera uniharulai convince garna saknu paryo. Ani arko vaneko doctor harule pani vannu paryo k resistance hunxa, side effect hunxa vanera pailai vandiyo vane ta arko pali….. aba aile euta uniharulai ceratin euta throat inf…			arko vaneko blood culture haru garera garna sakne test haru garera garna sakyo vane chai ramro ho jasto lagxa malai chai. euta vaneko chai rational use kai lagi ho vane euta vaneko symptoms lera aaune lai pani hospital pathaunu parne hunxa hospital ma gayera doctor sanga check garera blood ,lab test garera ani matrai aausadhi dine aba rational use chai khasma tei nai ho
		understand the sensitivity of profession					sabaile euta rule follow garnu parcha ra ausadhi vaneko kunai vanau na kun kura ko karobaar gardai chu, kun pesa ma basdhai chu, tyo chai bujhnu parxa manxe le. Yo vaneko sambedanshil pesa ho. Ausadhi vaneko bigrido swasthya awastha lai sudharna liney kura ho, tyo kunai ramailo ra majak ko kura hoina. Teskaran le paile afu kun pesa ma chu, teslai kuntarika le chalaunu parxa vanne sabaile bujhnu p…	Alikati jimmewar hunu paryo				awasyakta tax a hamilai kina vane sarkar le jun mapdanda banako xa aausadhi pasal haru ma pharmacist haru basnu paryo vanera gau gharma ta aba vairakhai xaina sahar bajar ma ta xaina gau gharma k hunxa tyo vayo vane tesko gunastariye sewa subidha badxa aba hya chai dhulikjel aauna ek their ghanta lagxa hospital purauna ko lagi aba hamile ta hya bata prathamik upachar garera chai emergency case ha…						aba samadan vako vaneko ta pahila afu vitra vako confidence haina ani tespaxi arko vaneko nachahine aausadhi ko prayog nagarne vanera pahila afu ma sachet hunu paryo tesma aba byapari ko soch chai vaye hunxa navaye hospital xadai xani vane hunxa. ah paisa kamuane matra aba kholyo vane 24 ghanta pani chalxa nachalne haina medical vaneko nai afulai awasyak pareko bela nai khojdai khojdai aaune ho h…
		refer when needed															afno aba symptoms haru garo vayo vane testo rog haru refer garaune tei nai vayo aba ahile testo practice pani vayo knowledge pani vayo tei aba afno experience ko adharma dirako xa nit a hamile chai
	current needs	training	1ta tapaiko ausadhi bebastha bibhagle taalim pani dinxa kaile kaile. Aaavoli pharmacy ma padhne haru cha ni…. Ausadhi bibhag le pani tapaiko barsa ma ta haina 5/7 barsa ma 1 choti tyo class haru lincha, sikauxa. Tyo pharmacy ma basne manxe harulai pani bolayera tyo garcha. Sarkar le pani yesma bisesh dhyaan dinu parcha.						pharmacist harulai pani aru disease sambandhi knowledge vayo avne ajha ramro hunthyo. Kun kun belama kun antibiotic use garxa athawa kun antibiotic didakheri paxi resistance hudaiana athawa kati dose samma complete dinu parxa avnera tyo haru training vayo vane ramro hunxa jasto lagxa.	kasari prayog garne vane kura ma bistrit rup ma governmental pani talim ra monitoring garyo vane chai hunxa	aba yesto bich bich ma refresher training pani rakhdiy vane ramro hunxa k bich bichma Nepal sarkar le euta trainin rakhdine 5/7 din ko package banayera haina yesto yesto hunu parxa vanera yeta area ko sametera pharmacy haru lai talim diyo vane ramro hunxa.	pani 2/4 din rakhera uha haru lai talim diyera yesllai ekrupta dina sakinxa. gau gharko jun manxe le sewa dirakheko xa teslai chai talim ko awasyakta xa malai chai testo mahasus vairakheko xa kina vane yeha chai slc pani pass navako haru le doctor vayera kaam garirako xa teslai chai niyantran garnu paryo k	awasyakta ta aba pharmacy padhne bela course mai hunxa antibiotic prescription dinu hudaina vanera bela bela ma refresher haru vairakhnu parxa jasto lagxa		awasyak ta haru aba ahile dherai jaso aausadhi haru resistance vairako hunxa haina aba praye jaso aausdhi bikreta haru lai tha xaina ek numberma arko chai tes sambadhit kunai nikaye le tesbisayema training ani orientation ko bisayema athawa resistance ko bisayema aaupacharik training vako jasto malai lagdaina teskaran training ko awasek parxa hai main ta tei nai ho	Nepal sakar ra aausadhi bebastha bivaag le yo jun aausadhi ko training dinxa ni uni haru lai ajha advance training haru dinu parxa nirantar hunu parxa tyo xaina training haru vairako xaina susta xa		hunxa training haru xaina hamilai chai k gareko xa vane barsai pixe paisa tirna lai DDA le hamile ta renew garirakhn parxani training haru xain khali k x barsa ko ekchoti paisa tirne bas teti ho. training haru chai aba bisesh gari aausadhi kai vanum na kunai pani aausadhi haru ko side effect haruko ani jastai cetamol matrai 5/6 ot 10 ota khayo vane manxe pani gayeko condition xa ahile hana tyo ka…
		monitoring and supervisoon					sabaile euta rule follow garnu parcha ra ausadhi vaneko kunai vanau na kun kura ko karobaar gardai chu, kun pesa ma basdhai chu, tyo chai bujhnu parxa manxe le. Yo vaneko sambedanshil pesa ho. Ausadhi vaneko bigrido swasthya awastha lai sudharna liney kura ho, tyo kunai ramailo ra majak ko kura hoina. Teskaran le paile afu kun pesa ma chu, teslai kuntarika le chalaunu parxa vanne sabaile bujhnu p…			government le pani ramro sanga monitoring yeta uti garne workshop haru garne antibiotic ko case ma	testo xadai xa supervision monitoorin haru		yesarii bechnu hudaina anai pahramcy ko pani follow up vairakhnu paryo kasari vairaxa k xa vane khallko hunu parxa mathilo nikaye bata	Main vaneko DDA le check gareko xaina. Pharmacy ma pharmacist nai hunu parxa. Teti vayo vane yo prolem nai hudaina. DDA nai chup lagera baseko xa, hale k nai garna sakxau ra.
		guidelines/protocols/laws				1ta ta government level bataiprotocol haru nikaldinu paryo, tyo anusar ko hunu paryo. Awasyekata vaneko tei Rajya ko level bata nai hunu paryo sabai protocol chutyaidina paryo. Doctor le yo garne, pharmacist le yo garne vanera criteria chutyaidinu paryo, literacy level anusar. Pharmacist matrai haina sabailai, medicine practice garne manxe sabailai. Sabaiko aafno criteria choddinu paryo ni ta, ka…				main ta government le pani euta protocol banaunu paryo haina jasto aba main ta hospital le pani yo kasto vanda doctor le essential lai matra chalauna paryo aba nachaihine case lai chalauna vayena haina main ta misprescribe hunu vayena haina ani government le pani euta categorize gardina paryo kati samma chai antibiotics use garne haina k ma use garne k ma use nagarne vanera pani				recommend chai malai tyo law ali tight garyo vane hunxa hola.		pharmacy ko kura lai liyera ho vane ani euta catagori chai ye aausadhi haru chai jastai vanum na certain antibiotic haruko lagi measure garna saknu parxa euta clinic le dina sakne ra euta pharmacy le dina sakne
		updates on new issues	tapaiko harek barsa change vayera basxa nijastai aile corona aayo, esto khalko Bisaya ma suchana athawa prasichyan haru dina payo vane ahai ramro hola.										pharmacy haru ma kati new aauxa kati changes haru aauxa tyo kura chai hamilai update hudaina pharmacy ma tyo kura pharmacy kholepaxi council le pani tesko follow up garne ya kei kura naya xa vane vane garyo vane ramro hunxa jasto lagxa		time time ma naya antibiotic ko update garne haina aba kun samasya ko lagi kun antibiotic resistance vako xa vanera jankari garaune ani tapai kp resistance vaneko k ho resistance kam garn alai aasadhi bikreta haru ko bhumika k huna sakxa vane barema kunai sector bata karyakram vela haru vako jasto malai lagdaina testo huna jaruri xa
		strict rules for licensing of pharmacies
		Health education for public	Aba yo ta sabailai health education dinu parcha. Yo ta paryapta chaina nai, dheraile chai aile ajavoli ali buheo cha afu chai thulo manche vayera aafai doctor jasto kura garne manche haru pani cha. Aba hamile birami jaachda pani es eso vayeko eso garne uso garne vanne testo manche haru pani chan. Tara hami sakesamma chai uslai chai samjhauxau. Manxe lai chai health education baare dhyan gaun gaun…
		Strict rules for license on rent			Sarkar le pura jimmewari linu paryo ni. Ki ta aba esto niyam banaunu parxa ki pharmacist le license nai linu vayena ki pharmacy padhepaxi vada ma lagaune niyam nai nabanaune k. ki vada ma Nadine ki aafai kholera aafai basna parxa hoina vane dekhi euta niyam uh garnu parxa Sarkar le.	Hamro ta ajha pharmacist le becheko thau ma ta rational use hunxa, kati thau ma ta pharmacist ko license matrai rakhera bechirako hunxa. Even jo aafai bechira hunxa, aafnai medical xa vane ta at least responsible hunxa ni maile deko ausadhi le kasailai kei garyo ki haina. kailekai manxe lai aru nai karan le sancho navaira hunxa, vomit vairaa hunxa manxe lai k vaira hunxa ausadhi khayepaxi, aafu t…
		doctors at community pharmacies															aba k vane yesma need ta aba ramro sanga bujhidiyoss ani arko vaneko community pharmacy haruma pani prescription haru doctor haru vayo vane sajilo hunthyo
	Problems	Pharmacist's license			pharmacist haru le pani alikati aba khali 2-3 barsa lagayera padhyo ani license 20-25 jana lai vadama diyo ani afule kaam garyo, ausadhi k bechyo kaso bechyo, uniharulai testo kei matlab nai xaina. pharmacist ko uh x ani jastai tapaiko license ma maile darta gare vane tapaile haptako ek choti hunxa ki mahina ko ek choti hunxa ki ek din ma ayera hunxa ki mero license ma tapaiko yo garako, durupayo…							aba hya matrai haina gau gauma pani pasal vaisakya harek oda oda ma pasal vaisakeko xa ra yesma chai Nepal sarkar ko mapdanda xa euta pharmacy ma euta pharmacist hunu paryo ya B pharma hunu paryo tespaxi matrai pasal sanchalan hunu paryo tara tyo kura haru vairakhekai xaina. ek dui jana praman patra diyera pharmacy arko le chalako hunxa tyo dohoro kura vayo k aba praman patra diyo tesko 5000/1000…
		Pharmacy run by non-subject person				maximum ma yei xa. Aba hospital mai nahola kinavane doctor le prescribe garxa ra ho haina natra aru thau ma kasari hunxa vana ta. Timi ghumekai rainaxa yea dherai tadha janai pardaiana timi ramechhap dolakha tira jau ta teha sab CMA haru le thulo thulo medical chalayera basira hunxa. Usle sab garira hunxa vayevar ko lagvag gynae le garne kaam ni garirako hunxa, physician le garne kaam ni garira h…	Aba vanau na euta pharmacy line ma euta sambandhit knowledge vayeko manxe nai basnu awasyek cha. Tyo Nepal ko paripekshya ma tyo teti dekhidaina pani. Aru aru bibhinna subject related navayeka manxe haru pani baseko dekhincha. Tyo euta ali garna nahune kaam ho. BBS padheko le pani yeha handle garirako cha kati paye thau ma, aba hamile manchetokera vannu po milena ta yeha risibi ko kura aauxa, tyo…					yeha ko pasal haruma koi pharmacy pani padheko xaina ra koi chai swastha sambadhi talim haru pani leko xaina euta pasal ma kaam garna sikayeko var ma chai chalirakheko xa testo pani xa maile vani hale ni mero euta matrai pasal xaina anta anta pani xa ra uni haru le afno afno hisab le garirakhya xa ra antibiotic ko chai dherai prayog vairakheko xa		Ani pharmacy ma hunuparne vaneko pharmacist hunuparne ho haina. Aba pharmacist navaikana yetatira CMA,ANM haru basdisakepaxi uniharule misuse gardinxa, uniharulai tha hudaina yo antibiotic ko resistance. Uniharule market bigarisakeko hunxa, uniharule garda resistance dherai nai develop vaisakya hunxa. Jasle garda paxi doctor harulai gaaro parira hunxa, resistance develop vayepaxi. Yo CMA ANM haru…		gau tira tyo jhole aausadhi bokera hiidne xa ni jharfuk garne testoo para ko xa k maile
		Self-medication				to ta maile yeha vanna mildain. Aghi vane ni aafia khane manxe hunxan k, koi hunxa ni malai rugha lagyo malai antibiotic nai khanu parxa vanera aafai khane manxe hunxan k. bechne manxe le ta bechihalx ani malai falano antibiotic deu vanera bechdidaina, jasle ni bechxa ni. Aba aafnai style le khane manxe haru hunxan, tinharule garda patient aafai vayo. Arko aba napadheko nabuheko manxe haru, patha…			Manxe harule aafai malai Cipro dinu vanera aafai maagna aaune, joro ako xa vanera aafai, joro aliali aauda pani antibiotic maagne testo dherai jana hununxa yeta					yesle ekdumai dherai nai impact parirako xa. Aba antibiotic ko khol liyera auxa ani tesari aune dherai nai xa. Tesle garda nai dherai resistance badheko ho k. maile dherai doctor harulai sodhisake. Ani doctor le pani tei vannuhunxa k, uniharule aafai use gardinxa, community harmacy bata esto antibiotic chalaidisake paxi hamlai pani treat garna gaaro hunxa. Aba resistance test garxa k ani resistan…	chai self medication pani ho jasto lagxa malai jasto antibiotic liyera gayo khayo niko vayo course complete vayena aba ntibiotic Nepal ma OTC drug jastai Nepal ma jaha pani pauxa haina aba bahira tira ho vane strictly hunxa antibiotic doctor ko prescription bina dina paudaina pharmacy ko haru le haina aba Nepal ma chai easily available k aba la malai azythromycin dinus vanyo vane jaha pani pauxa …	mero lakxan yo ho yo yo aausadhi dinus vanera aauxa	euta vaneko patient ko self medication vayo haina uha haru le euta cheat lera aaunu hunxa haina ani symptoms haru sodha pani kahile kahi manu hunna k jasari pani dinu parne badhyata hunxa	jun madhisya haru hunxa ni uni haru chai k garxa vane antibiotic 2 chakki 3 chakki tesari lina aauxa k praye nepali chai aaudaina haina nepali haru lai chai bujhayera pathaienxa kunai kunai le yeah 2 chaaki vaye pugxa vanera lina aauxa
		lack of awareness					Bacterial infection ko kura aaucha antibiotic vanne bittikai. Samanya rugha khoki lagda antibiotic ko prayog garna mildaina. Fever ako cha, tyo pani 2-3 din dekhi fever ako cha, tyo pani bisesh gari blood ko report hernia parcha. Bacterial infection kun khalo ho, tyo hernia parcha antibiotic chalauda kheri. Yeha samanyataya manche aauxan, malai antibiotic nadiekana thik nai hudaina vanne khalko m…						sab vanda garna sakine vaneko aba client haru lai awareness garna sakyo vane jun birami haru le nai hamile yo yesari khanu hudaina vanera awareness garna sakyo vane matra hola natra ahile ko awasthama kati manxe lai tauko dukhepaxi mints khanu parxa joro aayepaxi cetamol khanu parxa rugha lage paxi decol khanu parxa vanera tha xa ani ghati dhukhyo euta le tounsil vayo vanera hamile azythromycin d…
		Handwriting of doctors					antibiotic lekhne doctor haru dherai chan. Doctor haru le lekheko handwriting pani bibhinna prakar ko huncha hernus. Tyo hamile vogeko kura ho. Bibhinna thau bata prescription aauxa, bibhinna kisim ka handwriting aauxa, teslai hamile kun medicine ho vanera hamile harmajdur khojna, patta lagauna khojxau
		in rural areas					prayog haru ta prescription base mai huncha kinavanda hola tyo thau thau ma ali durgam thau haru ma tyo pani chaleko hola bibhinna news ma pani sunna aauxa.					gau gharko jun manxe le sewa dirakheko xa teslai chai talim ko awasyakta xa malai chai testo mahasus vairakheko xa kina vane yeha chai slc pani pass navako haru le doctor vayera kaam garirako xa teslai chai niyantran garnu paryo k				jasto maile vani hale ni sign and symptoms ko var ma aba kasto hunxa vane maile dekheko dherai birami haru ma kaha aaune birami ko kura garxu hai ahile chai jastai chairai tira ko kura garda kheri kasto hunxa vane gau tiraaausadhi chaloko hunxa duithari ko aausadhi chalako hunxa k ko adharma ta vanda tha xaina ani lab test kei pani xaina azythromycin pani dirako hunxa arko aaausadhi pani dirako h…
		competition among Pharmacies						Antibiotic jasto kura doctor ko prescription bina nadinu vanexa, dierakhya xa, tei ta ho ni.				bajarbaji ko karan pani xa kina vane hajur lai maile dhatna mildaina jasari ki vanum na manxe haru ma competition xa kina vane agikai kura garaune ho vane ma kaha birami aayepaxi sapai lai niko hoss vane dharana hunxa aba tesle garda usle badhi matrama antibiotic prayog garxa ra tyo patient chai anta najaosss vane cha
		Business minded						tyo ta double antibiotic dine manxe xan byapar badhaune hisaab le. teita tei gariraxan yeha, tesle garda tanaab xa yeha. Yeha ausadhi khayeko vanera hospital gayepaxi, kaha vanepaxi medical ma ausadhi khako vanepaxi hospital le direct reject gardinxa ani.								ah dherai thauma teita maile vani hale bebasyek roop ma vanu parda hami dirta navako navako lai pani hami lagani garxau vane hami lagvag 100000 bata garxau
		lack of laboratory facility							Ania rko karan yeta gaun tira ali garo k vane laboratory test hudaina. Tesle garda hamile symptom ko aadhar ma chalaunu parne hunxa, thyakkai diagnosis complete diagnosis nagarikana chalaunu parxa kaile kai. Tesle garda pani resistance hunxa ki jasto lagxa malai.
		Over dispensing									practice bigreko karan pani jasto 6 ota 7ota medical haru xa aba prescription kasaile didaina afno man le double triple antibiotic dinu hunxa tesari aausadhi haru dinxa tesle garda bigri rako xa bani haru. viral yo corona virus haru xa haina tesma pani antibiotic double triple parera asar haru pareko xa ni ta antibiotic kina chalauna paryo ta antibiotic ko ta kaam xaina aba viral ma awasyak nai x…
		quality of medicine														malai faida vayo vane ma bechu vane hunxa quality ko kura vayena vane kura ho sab vanda main yo aausadhima aausadhi ko quantity ra quality ko measure vayena k
		ABR not given priority														hamika ko trend nai sab vanda badhi focus nai harek kura dekhi liyera aasuadhi bebastha bivaag dekhi liyera Nepal sarkar kaii kura aayo haina tini haru le yo bisaye lai liyera dhyan nai deko xaina kya jun sansthagat roopma uni haru lai faida vairaxa tesaima daudiraxa ani product pani tei kisim le vaxa ani recording haru pani kei xaina
		People's behaviour												antibiotic vaneko ta khatra chij ho ni ta. Yo aba use garepaxi niko vaidinxa k, uniharuko aba concept nai tei hunxa k, yo antibiotic khayepaxi niko hunxa, chadai nainiko hunu parne hunxa k manxe harulai. Aile vaneko j kura pani fast chainxa, niko pani fast hunu pareko xa k. aba samanya khoki lagyo vane uslai khoki ko allergy ko ausadhi dinu parne ho haina. Uniharulai ekaixin ma reaction chaiyo k …
		easy availability of antibiotics													aba ntibiotic Nepal ma OTC drug jastai Nepal ma jaha pani pauxa haina aba bahira tira ho vane strictly hunxa antibiotic doctor ko prescription bina dina paudaina pharmacy ko haru le haina aba Nepal ma chai easily available k aba la malai azythromycin dinus vanyo vane jaha pani pauxa
	Way Forward	Insurance policy								insurance policy jun xa ni nepalma government l e certain amount liyera insurance policy lerako xa ni tyo policy
		Health as a responsibility of government								health ko part government le herna parxahaina
		dispensing under prescription only											prescription le matra aausadhi bechna payo vane sapai vanda surakxit sadu prayog hunxa jasto lagxa aba hya ta aba prescription nail era auanus ani matra ausadhi bechxu vanera basna ta hya samvav xaina tara tyo garna payo vane sap vanda ramro hunxa
		record keeping for antibiotics												yo narcotics haru x ani, tyo jasari yeslai pani garyo vane ali control ma auxa hola natra vane gaarai xa. Sarkarle pani kei ta garnu parne ho.		aru antibiotic yo vanda advance dina payo vane tyo narcotic ko chai record rakhera dina sakna parxa vane ho. tyo vayo vane control ma rahanxa jaruri navako aawastha ma antibiotic use hudaina ra antibiotic misuse pani hudaina
		strictness at community pharmacies												control garna lai main vaneko community pharmacy laialikati tight garera ani yo antibiotic ko lagi penalty haru jun law ma lekhiyeko anusar follow vairako xaina. Aba law anusar penalty haru vayo vane dekhi community pharmacy bata dina payena. Dina napayepaxi ta control ma aune vayo ni ta. manxe haru aba chaiyo vane ta lina ayo, aaune vaneko ta community pharmacy mai ta ho ni, hospital ma ta audai…
		increase in health workforce													xaina bela belama aauxa news ma haina aba tapaiko antibiotic ko misuse rokne vanera tara teslai rokne kasari hai tyo anusar ko manpower doctor haru pharmacist haru rakhera strictly gara sakyo vane antibiotic ko misuse kum garna sakiyeal ki vane mero dharana
		awareness programs													aba yeslai sudharna ta doctor ko prescribtion ma aausadhi dine bebastha milauna sakyo vane sudharna sakinxa tara doctor le diyo vandaima patient e 7 din nai khanxa vane xaina haina aba 7 din ko lekhdeko hunxa usle 5 din ko lageko hunxa aba 5 din ko lagera 3 din matra khako pani huna sakxa tyo ta kasari anugaman garna sakne ho ra hamile garna sakne kura haina teskaran sap vanda thulo antibiotics r…

## Sheet: codebook _final
THEME	CATEGORY	CODE
Knowledge of Antibiotic Use	About antibiotics	bactericidal
		bacterial growth suppressor
		Substance used against harmful Bacteria
		medicine to treat infection
		different groups
		precription drugs
		not a regular drug
		not for virus
	Antibiotics available	names
		narrow & broad spectrum
		departments
		general antibiotics
	percentage of antibiotics sold	upto 10%
		10-20%
		20-30%
		not regular
		60-70%
	diseases where antibiotics are used	bacterial infection
		Cuts & wounds
		Glands enlarged
		UTI
		Respiratory problems/infections
		Pneumonia
		cysts
	most sold antibiotics	Penicillin
		Cepahlosporins
		Macrolides
		Fluroquinolones
		Combination antibiotics
	what decides the use of antibiotics	type of disease
		practice
		symptoms
		cuture report/lab report
		Age of patient
		prescription
	Current use	rational
		Irrational
Practices related to Antibiotic use	storage practice	date
		location
		light
		preserving the structure of medicine
		temperature
	expiry and near expiry management	return to dealer
		disposal
		keep separately
		order proportionately
		FIFO system
	Dispensing antibiotics	give information about dose and duration
		counselling
		inquire about allergies
		inquire about other medical conditions
		look for prescription
		Look the patient first/symptoms
		inquire about other medication use
		identify the cause first
		dispensing less dose
		general checkup before dispensing
		medication for gastritis
	Dose completion	complete the doses
		can't say
		return back to take medications
		don't return
		don't complete
		follow up
	reasons for not completing full course	carelessness
		lack of awareness
		forgetfulness
		economic conditions
		hard to swallow for children
		feeling okay after few doses
		long course
		depends on counselling
	in case of demanding specific antibiotic	previous use
		prescription
		symptoms
		inquire about the disease first
		give to those who know the use of antibiotic
		Counselling
	Practice of returning antibiotics	accept them
		do not accept the returned ones
		rarely
		accept and use after checking the quality
	dispensing without prescription	look at the patient
		common practice
		no alternative
		Dispense after checkup
Knowledge of Antibiotic Resistance	cause of ABR	underuse
		unnecessary use
		not complying with the dose
		immune system
		misuse of antibiotics
		over dispensing
		self mediction
	consequences of ABR	less effective antibiotic
		mutation of bacetria
		new diseases
		transfer of resistance to others
		effect in body
		use of strong antibiotics
		recurrent diseases
		disease not treated
		increased expenditure
	Changes felt	change in antibiotics sales
		change in literacy
		increase in dose completion rate
		self-medication
		less effective antibiotics
		change in people's perception
		Antibiotic resistance
	experiences of antibiotic resistance	yes
		no
	responsible for antibiotic resistance	consumers
		Guardians of patient
		medicine dispensers
		government
		Doctors
		Pharmacists
		community pharmacies
	about antibiotic resistance	confusion with allergic reactions
		don't know much
Regulatory issues	Rules and regulations for antibiotics	Guideline/Protocols
		use by registered pharmacies
		Penalties
		present but not followed
		not a problem until patient complain
		Prescription only drugs
		no strict rules
		mentioned in medicine itself
		don't know/forgot
	Supervision	by DDA
		by local government
		By CDO office
		By Pharmacy council
		By PAN
		not regular
	Supervision of	Storage practice
		Date of medicines
		Registration of pharmacy
		Bills
		respective person in pharmacy
		Narcotics
		not much for antibiotics
	solving confusions while dispensing antibiotics	refer to hospital
		look for manual of medicine
		suggest to stop use
		consult with doctor friends
		very few
		google/apps
		depends on patient view
	rules for controlling the inappropriate use of antibotics	effective rules
		not effective
		rules concerning license
		Implementation problems
		not much aware
	ways to make rules effective	role of government
		time-to-time training
		Pharmacist in Pharmacy
		self-realization
		Awareness
		Supervision
Role of Pharmacist/medicine dispensers for Rational use of antibiotics	Challenges	societal pressure
		dispensing without precription
		dispensing less than the required dose
		difficult to convince for completing full course
		Dispensing with caution
		Loss in Business
		drug reactions
		clash with ethical principles
		self-medication
		shortage of medicines In demand
	solving the challenges	counselling
		Giving antibiotics on credit
		dispensing the antibiotic
		Depends on Situation
		financial help
	Roles	proper Counselling
		look beyond profit
		Rational use of antibiotic
		understand the sensitivity of profession
		refer when needed
	current needs	training
		monitoring and supervisoon
		guidelines/protocols/laws
		updates on new issues
		strict rules for licensing of pharmacies
		Health education for public
		Strict rules for license on rent
		doctors at community pharmacies
	Problems	Pharmacist's license
		Pharmacy run by non-subject person
		Self-medication
		lack of awareness
		Handwriting of doctors
		in rural areas
		competition among Pharmacies
		Business minded
		lack of laboratory facility
		Over dispensing
		quality of medicine
		ABR not given priority
		People's behaviour
		easy availability of antibiotics
	Way Forward	Insurance policy
		Health as a responsibility of government
		dispensing under prescription only
		record keeping for antibiotics
		strictness at community pharmacies
		increase in health workforce
		awareness programs
